# Supplementary material for: Open-source data pipeline for street-view images: A case study on community mobility during COVID-19 pandemic
Source: PLoS One. 2024 May 10;19(5):e0303180. doi: 10.1371/journal.pone.0303180 (PMC11086835; doi:10.1371/journal.pone.0303180)
Supplement: S1 Dataset — (CSV) [file pone.0303180.s001.csv]

	Run	id	Total_Peds_Five_or_More	Total_Peds_Four_or_More	Total_Peds_Three_or_More	Total_Peds_Two_or_More	Total_Peds	Total_Images	Date	Median Inc (2019 dollars)	Income_Bracket	weekday	temp	season	vaccine	weekend	Geographic Area Name	PopulationPercent_OneRace_White	Tract	Demographics_2_levels	Detections_per_Image	Two_Or_More_Peds_per_Image	Three_Or_More_Peds_per_Image	Four_Or_More_Peds_per_Image	Five_Or_More_Peds_per_Image
0	1	53033000600	0	7	18	48	185	449	5/1/2020	77269	Tier 2	Friday	55.16	spring	no	No	Census Tract 6, King County, Washington	61.9	6	1	0.412026726	0.10690423	0.0400891	0.0155902	0
1	2	53033000600	2	2	29	83	426	1047	5/1/2020	77269	Tier 2	Friday	67.04	spring	no	No	Census Tract 6, King County, Washington	61.9	6	1	0.406876791	0.07927412	0.0276982	0.0019102	0.00191022
2	3	53033000600	1	9	22	75	297	1217	5/1/2020	77269	Tier 2	Sunday	76.8	spring	no	Yes	Census Tract 6, King County, Washington	61.9	6	1	0.244042728	0.06162695	0.0180772	0.0073952	0.000821693
3	4	53033000600	1	1	10	112	526	840	5/1/2020	77269	Tier 2	Friday	67.79	spring	no	No	Census Tract 6, King County, Washington	61.9	6	1	0.626190476	0.13333333	0.0119048	0.0011905	0.001190476
4	5	53033000600	0	3	42	93	358	873	5/1/2020	77269	Tier 2	Thursday	64.52	spring	no	No	Census Tract 6, King County, Washington	61.9	6	1	0.410080183	0.10652921	0.04811	0.0034364	0
5	6	53033000600	0	2	3	51	276	951	5/1/2020	77269	Tier 2	Friday	68.88	summer	no	No	Census Tract 6, King County, Washington	61.9	6	1	0.29022082	0.05362776	0.0031546	0.002103	0
6	7	53033000600	0	3	74	125	453	902	5/1/2020	77269	Tier 2	Friday	61.72	summer	no	No	Census Tract 6, King County, Washington	61.9	6	1	0.502217295	0.13858093	0.0820399	0.0033259	0
7	8	53033000600	0	2	18	118	389	897	5/1/2020	77269	Tier 2	Sunday	73.42	summer	no	Yes	Census Tract 6, King County, Washington	61.9	6	1	0.433667781	0.13154961	0.0200669	0.0022297	0
8	9	53033000600	0	0	6	46	308	969	5/1/2020	77269	Tier 2	Friday	68.75	summer	no	No	Census Tract 6, King County, Washington	61.9	6	1	0.317853457	0.04747162	0.006192	0	0
9	10	53033000600	0	0	4	90	340	1011	5/1/2020	77269	Tier 2	Wednesday	58.75	fall	no	No	Census Tract 6, King County, Washington	61.9	6	1	0.336300692	0.08902077	0.0039565	0	0
10	12	53033000600	0	0	0	28	117	922	5/1/2020	77269	Tier 2	Saturday	47.21	fall	no	Yes	Census Tract 6, King County, Washington	61.9	6	1	0.126898048	0.03036876	0	0	0
11	13	53033000600	0	0	4	50	297	880	5/1/2020	77269	Tier 2	Friday	44.92	fall	no	No	Census Tract 6, King County, Washington	61.9	6	1	0.3375	0.05681818	0.0045455	0	0
12	14	53033000600	3	7	19	50	210	983	5/1/2020	77269	Tier 2	Wednesday	44.87	winter	no	No	Census Tract 6, King County, Washington	61.9	6	1	0.21363174	0.0508647	0.0193286	0.0071211	0.003051882
13	15	53033000600	4	13	18	30	196	1086	5/1/2020	77269	Tier 2	Tuesday	39.28	winter	no	No	Census Tract 6, King County, Washington	61.9	6	1	0.180478821	0.02762431	0.0165746	0.0119705	0.003683241
14	16	53033000600	4	7	24	103	458	970	5/1/2020	77269	Tier 2	Wednesday	37.65	winter	no	No	Census Tract 6, King County, Washington	61.9	6	1	0.472164948	0.10618557	0.0247423	0.0072165	0.004123711
15	17	53033000600	0	0	8	53	502	1612	5/1/2020	77269	Tier 2	Wednesday	46.75	winter	no	No	Census Tract 6, King County, Washington	61.9	6	1	0.311414392	0.03287841	0.0049628	0	0
16	18	53033000600	0	7	12	53	290	1515	5/1/2020	77269	Tier 2	Friday	46.7	spring	no	No	Census Tract 6, King County, Washington	61.9	6	1	0.191419142	0.0349835	0.0079208	0.0046205	0
17	19	53033000600	0	0	5	43	262	1095	5/1/2020	77269	Tier 2	Friday	64.83	spring	yes	No	Census Tract 6, King County, Washington	61.9	6	1	0.239269406	0.03926941	0.0045662	0	0
18	20	53033000600	0	0	2	41	312	1038	5/1/2020	77269	Tier 2	Friday	51.8	spring	yes	No	Census Tract 6, King County, Washington	61.9	6	1	0.300578035	0.03949904	0.0019268	0	0
19	21	53033000600	0	1	7	43	277	1095	5/1/2020	77269	Tier 2	Friday	64.08	spring	yes	No	Census Tract 6, King County, Washington	61.9	6	1	0.252968037	0.03926941	0.0063927	0.0009132	0
20	22	53033000600	0	0	1	14	135	924	5/1/2020	77269	Tier 2	Sunday	70.04	spring	yes	Yes	Census Tract 6, King County, Washington	61.9	6	1	0.146103896	0.01515152	0.0010823	0	0
21	23	53033000600	0	0	2	40	242	1191	5/1/2020	77269	Tier 2	Friday	66.13	summer	yes	No	Census Tract 6, King County, Washington	61.9	6	1	0.203190596	0.03358522	0.0016793	0	0
22	24	53033000600	1	5	34	130	497	1323	5/1/2020	77269	Tier 2	Friday	59.62	summer	yes	No	Census Tract 6, King County, Washington	61.9	6	1	0.375661376	0.09826153	0.0256992	0.0037793	0.000755858
23	25	53033000600	0	7	36	117	470	1241	5/1/2020	77269	Tier 2	Friday	61.49	summer	yes	No	Census Tract 6, King County, Washington	61.9	6	1	0.378726833	0.09427881	0.0290089	0.0056406	0
24	26	53033000600	0	0	13	66	391	1036	5/1/2020	77269	Tier 2	Friday	54.69	fall	yes	No	Census Tract 6, King County, Washington	61.9	6	1	0.377413127	0.06370656	0.0125483	0	0
25	27	53033000600	0	4	13	59	323	960	5/1/2020	77269	Tier 2	Friday	38.63	fall	yes	No	Census Tract 6, King County, Washington	61.9	6	1	0.336458333	0.06145833	0.0135417	0.0041667	0
26	28	53033000600	0	1	13	71	311	1149	5/1/2020	77269	Tier 2	Friday	43.42	winter	yes	No	Census Tract 6, King County, Washington	61.9	6	1	0.270670148	0.06179286	0.0113142	0.0008703	0
27	29	53033000600	0	3	13	83	437	1224	5/1/2020	77269	Tier 2	Friday	44.83	winter	yes	No	Census Tract 6, King County, Washington	61.9	6	1	0.357026144	0.06781046	0.0106209	0.002451	0
28	30	53033000600	0	3	14	60	318	1001	5/1/2020	77269	Tier 2	Wednesday	46	winter	yes	No	Census Tract 6, King County, Washington	61.9	6	1	0.317682318	0.05994006	0.013986	0.002997	0
29	31	53033000600	0	0	2	21	232	1066	5/1/2020	77269	Tier 2	Friday	51.34	spring	yes	No	Census Tract 6, King County, Washington	61.9	6	1	0.217636023	0.01969981	0.0018762	0	0
30	32	53033000600	0	2	10	62	249	1030	5/1/2020	77269	Tier 2	Friday	64.06	summer	yes	No	Census Tract 6, King County, Washington	61.9	6	1	0.241747573	0.06019417	0.0097087	0.0019417	0
31	33	53033000600	16	19	28	68	372	353	5/1/2020	77269	Tier 2	Friday	40.83	fall	yes	No	Census Tract 6, King County, Washington	61.9	6	1	1.053824363	0.19263456	0.0793201	0.0538244	0.045325779
32	34	53033000600	4	8	41	93	457	1180	5/1/2020	77269	Tier 2	Friday	50.63	winter	yes	No	Census Tract 6, King County, Washington	61.9	6	1	0.387288136	0.07881356	0.0347458	0.0067797	0.003389831
33	35	53033000600	1	2	6	34	182	919	5/1/2020	77269	Tier 2	Friday	66.79	spring	yes	No	Census Tract 6, King County, Washington	61.9	6	1	0.198041349	0.03699674	0.0065288	0.0021763	0.001088139
34	36	53033000600	2	7	34	124	395	964	5/1/2020	77269	Tier 2	Friday	61.83	summer	yes	No	Census Tract 6, King County, Washington	61.9	6	1	0.409751037	0.12863071	0.0352697	0.0072614	0.002074689
35	37	53033000600	2	5	18	65	337	1153	5/1/2020	77269	Tier 2	Sunday	64.54	summer	yes	Yes	Census Tract 6, King County, Washington	61.9	6	1	0.292281006	0.05637467	0.0156114	0.0043365	0.001734605
36	19	53033000700	0	0	0	2	8	74	4/16/2021	64310	Tier 2	Friday	64.83	spring	yes	No	Census Tract 7, King County, Washington	62.9	7	1	0.108108108	0.02702703	0	0	0
37	1	53033000800	0	0	4	27	91	464	5/1/2020	102500	Tier 3	Friday	55.16	spring	no	No	Census Tract 8, King County, Washington	75.3	8	1	0.19612069	0.05818966	0.0086207	0	0
38	2	53033000800	0	1	19	38	219	999	5/1/2020	102500	Tier 3	Friday	67.04	spring	no	No	Census Tract 8, King County, Washington	75.3	8	1	0.219219219	0.03803804	0.019019	0.001001	0
39	3	53033000800	1	5	13	41	332	2418	5/1/2020	102500	Tier 3	Sunday	76.8	spring	no	Yes	Census Tract 8, King County, Washington	75.3	8	1	0.137303557	0.01695616	0.0053763	0.0020678	0.000413565
40	4	53033000800	0	2	8	113	600	1144	5/1/2020	102500	Tier 3	Friday	67.79	spring	no	No	Census Tract 8, King County, Washington	75.3	8	1	0.524475524	0.09877622	0.006993	0.0017483	0
41	5	53033000800	34	113	152	246	1096	1059	5/1/2020	102500	Tier 3	Thursday	64.52	spring	no	No	Census Tract 8, King County, Washington	75.3	8	1	1.034938621	0.23229462	0.1435316	0.1067044	0.03210576
42	6	53033000800	0	24	24	205	458	1112	5/1/2020	102500	Tier 3	Friday	68.88	summer	no	No	Census Tract 8, King County, Washington	75.3	8	1	0.411870504	0.18435252	0.0215827	0.0215827	0
43	7	53033000800	0	0	0	20	173	1102	5/1/2020	102500	Tier 3	Friday	61.72	summer	no	No	Census Tract 8, King County, Washington	75.3	8	1	0.156987296	0.01814882	0	0	0
44	8	53033000800	0	0	0	1	22	89	5/1/2020	102500	Tier 3	Sunday	73.42	summer	no	Yes	Census Tract 8, King County, Washington	75.3	8	1	0.247191011	0.01123596	0	0	0
45	9	53033000800	0	2	25	182	610	926	5/1/2020	102500	Tier 3	Friday	68.75	summer	no	No	Census Tract 8, King County, Washington	75.3	8	1	0.6587473	0.19654428	0.0269978	0.0021598	0
46	10	53033000800	0	1	10	87	323	1161	5/1/2020	102500	Tier 3	Wednesday	58.75	fall	no	No	Census Tract 8, King County, Washington	75.3	8	1	0.278208441	0.0749354	0.0086133	0.0008613	0
47	12	53033000800	2	6	12	29	167	1116	5/1/2020	102500	Tier 3	Saturday	47.21	fall	no	Yes	Census Tract 8, King County, Washington	75.3	8	1	0.149641577	0.02598566	0.0107527	0.0053763	0.001792115
48	14	53033000800	0	1	4	34	201	1121	5/1/2020	102500	Tier 3	Wednesday	44.87	winter	no	No	Census Tract 8, King County, Washington	75.3	8	1	0.179304193	0.03033006	0.0035682	0.0008921	0
49	15	53033000800	0	0	0	16	117	1118	5/1/2020	102500	Tier 3	Tuesday	39.28	winter	no	No	Census Tract 8, King County, Washington	75.3	8	1	0.104651163	0.01431127	0	0	0
50	16	53033000800	0	0	12	126	452	1079	5/1/2020	102500	Tier 3	Wednesday	37.65	winter	no	No	Census Tract 8, King County, Washington	75.3	8	1	0.418906395	0.11677479	0.0111214	0	0
51	17	53033000800	0	0	9	64	226	1120	5/1/2020	102500	Tier 3	Wednesday	46.75	winter	no	No	Census Tract 8, King County, Washington	75.3	8	1	0.201785714	0.05714286	0.0080357	0	0
52	18	53033000800	0	1	12	54	271	1162	5/1/2020	102500	Tier 3	Friday	46.7	spring	no	No	Census Tract 8, King County, Washington	75.3	8	1	0.233218589	0.0464716	0.010327	0.0008606	0
53	19	53033000800	0	0	1	30	140	1122	5/1/2020	102500	Tier 3	Friday	64.83	spring	yes	No	Census Tract 8, King County, Washington	75.3	8	1	0.124777184	0.02673797	0.0008913	0	0
54	20	53033000800	0	0	1	13	59	949	5/1/2020	102500	Tier 3	Friday	51.8	spring	yes	No	Census Tract 8, King County, Washington	75.3	8	1	0.062170706	0.01369863	0.0010537	0	0
55	22	53033000800	0	0	0	8	85	1121	5/1/2020	102500	Tier 3	Sunday	70.04	spring	yes	Yes	Census Tract 8, King County, Washington	75.3	8	1	0.075825156	0.00713649	0	0	0
56	23	53033000800	0	1	2	10	82	1179	5/1/2020	102500	Tier 3	Friday	66.13	summer	yes	No	Census Tract 8, King County, Washington	75.3	8	1	0.069550466	0.00848176	0.0016964	0.0008482	0
57	24	53033000800	1	2	21	91	287	1028	5/1/2020	102500	Tier 3	Friday	59.62	summer	yes	No	Census Tract 8, King County, Washington	75.3	8	1	0.279182879	0.0885214	0.020428	0.0019455	0.000972763
58	25	53033000800	0	0	3	30	226	1040	5/1/2020	102500	Tier 3	Friday	61.49	summer	yes	No	Census Tract 8, King County, Washington	75.3	8	1	0.217307692	0.02884615	0.0028846	0	0
59	26	53033000800	0	0	2	39	212	1034	5/1/2020	102500	Tier 3	Friday	54.69	fall	yes	No	Census Tract 8, King County, Washington	75.3	8	1	0.205029014	0.0377176	0.0019342	0	0
60	28	53033000800	0	1	4	69	284	1076	5/1/2020	102500	Tier 3	Friday	43.42	winter	yes	No	Census Tract 8, King County, Washington	75.3	8	1	0.26394052	0.06412639	0.0037175	0.0009294	0
61	29	53033000800	0	1	14	84	343	1297	5/1/2020	102500	Tier 3	Friday	44.83	winter	yes	No	Census Tract 8, King County, Washington	75.3	8	1	0.264456438	0.06476484	0.0107941	0.000771	0
62	30	53033000800	0	2	7	62	227	1001	5/1/2020	102500	Tier 3	Wednesday	46	winter	yes	No	Census Tract 8, King County, Washington	75.3	8	1	0.226773227	0.06193806	0.006993	0.001998	0
63	31	53033000800	1	7	34	93	360	1012	5/1/2020	102500	Tier 3	Friday	51.34	spring	yes	No	Census Tract 8, King County, Washington	75.3	8	1	0.355731225	0.09189723	0.0335968	0.006917	0.000988142
64	32	53033000800	0	4	8	53	207	1028	5/1/2020	102500	Tier 3	Friday	64.06	summer	yes	No	Census Tract 8, King County, Washington	75.3	8	1	0.201361868	0.05155642	0.0077821	0.0038911	0
65	33	53033000800	17	23	40	80	404	418	5/1/2020	102500	Tier 3	Friday	40.83	fall	yes	No	Census Tract 8, King County, Washington	75.3	8	1	0.966507177	0.19138756	0.0956938	0.0550239	0.040669857
66	34	53033000800	0	0	1	22	150	1106	5/1/2020	102500	Tier 3	Friday	50.63	winter	yes	No	Census Tract 8, King County, Washington	75.3	8	1	0.13562387	0.0198915	0.0009042	0	0
67	35	53033000800	3	7	16	28	217	949	5/1/2020	102500	Tier 3	Friday	66.79	spring	yes	No	Census Tract 8, King County, Washington	75.3	8	1	0.228661749	0.02950474	0.0168599	0.0073762	0.003161222
68	36	53033000800	0	0	1	5	67	1212	5/1/2020	102500	Tier 3	Friday	61.83	summer	yes	No	Census Tract 8, King County, Washington	75.3	8	1	0.055280528	0.00412541	0.0008251	0	0
69	37	53033000800	0	3	12	56	228	1235	5/1/2020	102500	Tier 3	Sunday	64.54	summer	yes	Yes	Census Tract 8, King County, Washington	75.3	8	1	0.184615385	0.04534413	0.0097166	0.0024291	0
70	1	53033001000	29	41	53	98	514	868	5/1/2020	110956	Tier 4	Friday	55.16	spring	no	No	Census Tract 10, King County, Washington	71.5	10	1	0.592165899	0.11290323	0.0610599	0.047235	0.033410138
71	2	53033001000	9	18	39	101	485	1182	5/1/2020	110956	Tier 4	Friday	67.04	spring	no	No	Census Tract 10, King County, Washington	71.5	10	1	0.410321489	0.08544839	0.0329949	0.0152284	0.007614213
72	3	53033001000	8	17	27	71	363	2292	5/1/2020	110956	Tier 4	Sunday	76.8	spring	no	Yes	Census Tract 10, King County, Washington	71.5	10	1	0.158376963	0.03097731	0.0117801	0.0074171	0.003490401
73	4	53033001000	2	5	23	180	794	1411	5/1/2020	110956	Tier 4	Friday	67.79	spring	no	No	Census Tract 10, King County, Washington	71.5	10	1	0.562721474	0.1275691	0.0163005	0.0035436	0.001417434
74	5	53033001000	1	10	45	144	884	1361	5/1/2020	110956	Tier 4	Thursday	64.52	spring	no	No	Census Tract 10, King County, Washington	71.5	10	1	0.64952241	0.10580456	0.0330639	0.0073475	0.000734754
75	6	53033001000	88	199	199	661	2014	1471	5/1/2020	110956	Tier 4	Friday	68.88	summer	no	No	Census Tract 10, King County, Washington	71.5	10	1	1.369136642	0.44935418	0.1352821	0.1352821	0.05982325
76	7	53033001000	6	41	160	391	1558	1516	5/1/2020	110956	Tier 4	Friday	61.72	summer	no	No	Census Tract 10, King County, Washington	71.5	10	1	1.027704485	0.25791557	0.1055409	0.0270449	0.003957784
77	8	53033001000	1	4	52	149	824	1296	5/1/2020	110956	Tier 4	Sunday	73.42	summer	no	Yes	Census Tract 10, King County, Washington	71.5	10	1	0.635802469	0.11496914	0.0401235	0.0030864	0.000771605
78	9	53033001000	1	3	23	65	461	1064	5/1/2020	110956	Tier 4	Friday	68.75	summer	no	No	Census Tract 10, King County, Washington	71.5	10	1	0.433270677	0.06109023	0.0216165	0.0028195	0.00093985
79	10	53033001000	4	10	27	107	518	1511	5/1/2020	110956	Tier 4	Wednesday	58.75	fall	no	No	Census Tract 10, King County, Washington	71.5	10	1	0.342819325	0.07081403	0.017869	0.0066181	0.002647254
80	12	53033001000	4	28	64	238	907	1528	5/1/2020	110956	Tier 4	Saturday	47.21	fall	no	Yes	Census Tract 10, King County, Washington	71.5	10	1	0.593586387	0.15575916	0.0418848	0.0183246	0.002617801
81	13	53033001000	0	2	17	65	392	1256	5/1/2020	110956	Tier 4	Friday	44.92	fall	no	No	Census Tract 10, King County, Washington	71.5	10	1	0.312101911	0.05175159	0.013535	0.0015924	0
82	14	53033001000	3	22	76	186	767	1514	5/1/2020	110956	Tier 4	Wednesday	44.87	winter	no	No	Census Tract 10, King County, Washington	71.5	10	1	0.50660502	0.12285337	0.0501982	0.014531	0.001981506
83	15	53033001000	22	44	73	144	674	1428	5/1/2020	110956	Tier 4	Tuesday	39.28	winter	no	No	Census Tract 10, King County, Washington	71.5	10	1	0.471988796	0.10084034	0.0511204	0.0308123	0.015406163
84	16	53033001000	76	86	119	190	1215	1539	5/1/2020	110956	Tier 4	Wednesday	37.65	winter	no	No	Census Tract 10, King County, Washington	71.5	10	1	0.789473684	0.12345679	0.0773229	0.0558804	0.049382716
85	17	53033001000	5	12	72	203	823	1516	5/1/2020	110956	Tier 4	Wednesday	46.75	winter	no	No	Census Tract 10, King County, Washington	71.5	10	1	0.542875989	0.13390501	0.0474934	0.0079156	0.003298153
86	18	53033001000	0	1	5	92	545	1681	5/1/2020	110956	Tier 4	Friday	46.7	spring	no	No	Census Tract 10, King County, Washington	71.5	10	1	0.324211779	0.05472933	0.0029744	0.0005949	0
87	19	53033001000	1	3	71	227	816	2373	5/1/2020	110956	Tier 4	Friday	64.83	spring	yes	No	Census Tract 10, King County, Washington	71.5	10	1	0.343868521	0.0956595	0.0299199	0.0012642	0.000421408
88	20	53033001000	65	92	141	260	1227	1555	5/1/2020	110956	Tier 4	Friday	51.8	spring	yes	No	Census Tract 10, King County, Washington	71.5	10	1	0.789067524	0.16720257	0.0906752	0.059164	0.041800643
89	22	53033001000	0	0	6	46	279	1561	5/1/2020	110956	Tier 4	Sunday	70.04	spring	yes	Yes	Census Tract 10, King County, Washington	71.5	10	1	0.178731582	0.02946829	0.0038437	0	0
90	23	53033001000	46	53	65	152	936	1572	5/1/2020	110956	Tier 4	Friday	66.13	summer	yes	No	Census Tract 10, King County, Washington	71.5	10	1	0.595419847	0.09669211	0.0413486	0.033715	0.029262087
91	24	53033001000	41	52	76	147	762	1633	5/1/2020	110956	Tier 4	Friday	59.62	summer	yes	No	Census Tract 10, King County, Washington	71.5	10	1	0.466625842	0.09001837	0.0465401	0.0318432	0.025107165
92	25	53033001000	147	201	283	385	1977	1717	5/1/2020	110956	Tier 4	Friday	61.49	summer	yes	No	Census Tract 10, King County, Washington	71.5	10	1	1.151426907	0.22422831	0.1648224	0.1170646	0.085614444
93	26	53033001000	3	10	49	153	607	1410	5/1/2020	110956	Tier 4	Friday	54.69	fall	yes	No	Census Tract 10, King County, Washington	71.5	10	1	0.430496454	0.10851064	0.0347518	0.0070922	0.00212766
94	28	53033001000	22	33	55	112	650	1385	5/1/2020	110956	Tier 4	Friday	43.42	winter	yes	No	Census Tract 10, King County, Washington	71.5	10	1	0.469314079	0.08086643	0.0397112	0.0238267	0.015884477
95	29	53033001000	38	59	103	227	1031	1575	5/1/2020	110956	Tier 4	Friday	44.83	winter	yes	No	Census Tract 10, King County, Washington	71.5	10	1	0.654603175	0.14412698	0.0653968	0.0374603	0.024126984
96	30	53033001000	95	127	207	357	1765	1548	5/1/2020	110956	Tier 4	Wednesday	46	winter	yes	No	Census Tract 10, King County, Washington	71.5	10	1	1.140180879	0.23062016	0.1337209	0.0820413	0.061369509
97	31	53033001000	71	115	201	370	1495	1506	5/1/2020	110956	Tier 4	Friday	51.34	spring	yes	No	Census Tract 10, King County, Washington	71.5	10	1	0.992695883	0.24568393	0.1334661	0.0763612	0.047144754
98	32	53033001000	57	76	97	172	1161	1965	5/1/2020	110956	Tier 4	Friday	64.06	summer	yes	No	Census Tract 10, King County, Washington	71.5	10	1	0.590839695	0.08753181	0.0493639	0.0386768	0.029007634
99	33	53033001000	47	65	107	161	855	803	5/1/2020	110956	Tier 4	Friday	40.83	fall	yes	No	Census Tract 10, King County, Washington	71.5	10	1	1.064757161	0.20049813	0.1332503	0.0809465	0.058530511
100	34	53033001000	243	281	368	513	4608	2004	5/1/2020	110956	Tier 4	Friday	50.63	winter	yes	No	Census Tract 10, King County, Washington	71.5	10	1	2.299401198	0.25598802	0.1836327	0.1402196	0.121257485
101	35	53033001000	53	114	194	400	1727	1794	5/1/2020	110956	Tier 4	Friday	66.79	spring	yes	No	Census Tract 10, King County, Washington	71.5	10	1	0.962653289	0.22296544	0.1081382	0.0635452	0.029542921
102	36	53033001000	0	0	8	74	344	1535	5/1/2020	110956	Tier 4	Friday	61.83	summer	yes	No	Census Tract 10, King County, Washington	71.5	10	1	0.224104235	0.04820847	0.0052117	0	0
103	37	53033001000	8	17	40	111	534	1387	5/1/2020	110956	Tier 4	Sunday	64.54	summer	yes	Yes	Census Tract 10, King County, Washington	71.5	10	1	0.385003605	0.08002884	0.0288392	0.0122567	0.005767844
104	18	53033001100	0	1	7	29	193	251	3/26/2021	95573	Tier 3	Friday	46.7	spring	no	No	Census Tract 11, King County, Washington	76.7	11	1	0.768924303	0.11553785	0.0278884	0.0039841	0
105	19	53033001100	0	5	15	46	184	97	3/26/2021	95573	Tier 3	Friday	64.83	spring	yes	No	Census Tract 11, King County, Washington	76.7	11	1	1.896907216	0.4742268	0.1546392	0.0515464	0
106	23	53033001100	0	0	0	4	32	14	3/26/2021	95573	Tier 3	Friday	66.13	summer	yes	No	Census Tract 11, King County, Washington	76.7	11	1	2.285714286	0.28571429	0	0	0
107	1	53033001200	1	6	16	46	270	522	5/1/2020	51807	Tier 2	Friday	55.16	spring	no	No	Census Tract 12, King County, Washington	64.9	12	1	0.517241379	0.08812261	0.0306513	0.0114943	0.001915709
108	2	53033001200	0	9	45	138	637	991	5/1/2020	51807	Tier 2	Friday	67.04	spring	no	No	Census Tract 12, King County, Washington	64.9	12	1	0.642785066	0.13925328	0.0454087	0.0090817	0
109	3	53033001200	38	49	71	173	777	1063	5/1/2020	51807	Tier 2	Sunday	76.8	spring	no	Yes	Census Tract 12, King County, Washington	64.9	12	1	0.730950141	0.16274694	0.0667921	0.046096	0.035747883
110	4	53033001200	2	4	36	131	693	970	5/1/2020	51807	Tier 2	Friday	67.79	spring	no	No	Census Tract 12, King County, Washington	64.9	12	1	0.71443299	0.13505155	0.0371134	0.0041237	0.002061856
111	5	53033001200	0	5	44	158	724	1047	5/1/2020	51807	Tier 2	Thursday	64.52	spring	no	No	Census Tract 12, King County, Washington	64.9	12	1	0.691499522	0.15090735	0.0420248	0.0047755	0
112	6	53033001200	19	32	56	148	760	1039	5/1/2020	51807	Tier 2	Friday	68.88	summer	no	No	Census Tract 12, King County, Washington	64.9	12	1	0.73147257	0.14244466	0.053898	0.0307988	0.018286814
113	7	53033001200	0	9	58	172	835	1069	5/1/2020	51807	Tier 2	Friday	61.72	summer	no	No	Census Tract 12, King County, Washington	64.9	12	1	0.781103835	0.16089804	0.0542563	0.0084191	0
114	8	53033001200	0	0	15	129	627	1021	5/1/2020	51807	Tier 2	Sunday	73.42	summer	no	Yes	Census Tract 12, King County, Washington	64.9	12	1	0.61410382	0.12634672	0.0146915	0	0
115	9	53033001200	6	19	86	267	1095	1053	5/1/2020	51807	Tier 2	Friday	68.75	summer	no	No	Census Tract 12, King County, Washington	64.9	12	1	1.03988604	0.25356125	0.0816714	0.0180437	0.005698006
116	10	53033001200	7	25	47	139	740	1060	5/1/2020	51807	Tier 2	Wednesday	58.75	fall	no	No	Census Tract 12, King County, Washington	64.9	12	1	0.698113208	0.13113208	0.0443396	0.0235849	0.006603774
117	12	53033001200	24	35	76	209	885	1180	5/1/2020	51807	Tier 2	Saturday	47.21	fall	no	Yes	Census Tract 12, King County, Washington	64.9	12	1	0.75	0.17711864	0.0644068	0.029661	0.020338983
118	13	53033001200	2	9	42	135	656	1073	5/1/2020	51807	Tier 2	Friday	44.92	fall	no	No	Census Tract 12, King County, Washington	64.9	12	1	0.611369991	0.12581547	0.0391426	0.0083877	0.001863933
119	14	53033001200	3	14	56	168	703	1120	5/1/2020	51807	Tier 2	Wednesday	44.87	winter	no	No	Census Tract 12, King County, Washington	64.9	12	1	0.627678571	0.15	0.05	0.0125	0.002678571
120	15	53033001200	3	13	30	107	557	1106	5/1/2020	51807	Tier 2	Tuesday	39.28	winter	no	No	Census Tract 12, King County, Washington	64.9	12	1	0.503616637	0.09674503	0.0271248	0.0117541	0.002712477
121	16	53033001200	1	2	20	81	529	1169	5/1/2020	51807	Tier 2	Wednesday	37.65	winter	no	No	Census Tract 12, King County, Washington	64.9	12	1	0.452523524	0.06928999	0.0171086	0.0017109	0.000855432
122	17	53033001200	9	39	87	205	781	947	5/1/2020	51807	Tier 2	Wednesday	46.75	winter	no	No	Census Tract 12, King County, Washington	64.9	12	1	0.824709609	0.21647307	0.0918691	0.0411827	0.009503696
123	18	53033001200	2	12	38	119	603	1027	5/1/2020	51807	Tier 2	Friday	46.7	spring	no	No	Census Tract 12, King County, Washington	64.9	12	1	0.58714703	0.11587147	0.037001	0.0116845	0.00194742
124	19	53033001200	10	28	59	169	848	1271	5/1/2020	51807	Tier 2	Friday	64.83	spring	yes	No	Census Tract 12, King County, Washington	64.9	12	1	0.667191188	0.13296617	0.0464201	0.0220299	0.007867821
125	20	53033001200	17	42	84	196	870	1167	5/1/2020	51807	Tier 2	Friday	51.8	spring	yes	No	Census Tract 12, King County, Washington	64.9	12	1	0.745501285	0.16795201	0.0719794	0.0359897	0.014567267
126	21	53033001200	0	1	19	176	645	1140	5/1/2020	51807	Tier 2	Friday	64.08	spring	yes	No	Census Tract 12, King County, Washington	64.9	12	1	0.565789474	0.15438596	0.0166667	0.0008772	0
127	22	53033001200	16	43	81	197	773	1052	5/1/2020	51807	Tier 2	Sunday	70.04	spring	yes	Yes	Census Tract 12, King County, Washington	64.9	12	1	0.734790875	0.18726236	0.0769962	0.0408745	0.015209126
128	23	53033001200	24	43	88	184	856	1137	5/1/2020	51807	Tier 2	Friday	66.13	summer	yes	No	Census Tract 12, King County, Washington	64.9	12	1	0.752858399	0.16182938	0.0773967	0.0378188	0.021108179
129	24	53033001200	11	24	73	295	1215	1284	5/1/2020	51807	Tier 2	Friday	59.62	summer	yes	No	Census Tract 12, King County, Washington	64.9	12	1	0.946261682	0.22975078	0.0568536	0.0186916	0.008566978
130	25	53033001200	30	64	137	306	1280	1322	5/1/2020	51807	Tier 2	Friday	61.49	summer	yes	No	Census Tract 12, King County, Washington	64.9	12	1	0.968229955	0.23146747	0.1036309	0.0484115	0.02269289
131	26	53033001200	21	41	100	256	1036	1221	5/1/2020	51807	Tier 2	Friday	54.69	fall	yes	No	Census Tract 12, King County, Washington	64.9	12	1	0.848484848	0.20966421	0.0819001	0.033579	0.017199017
132	27	53033001200	38	65	131	254	1200	1278	5/1/2020	51807	Tier 2	Friday	38.63	fall	yes	No	Census Tract 12, King County, Washington	64.9	12	1	0.938967136	0.19874804	0.1025039	0.0508607	0.029733959
133	28	53033001200	18	37	111	237	986	1231	5/1/2020	51807	Tier 2	Friday	43.42	winter	yes	No	Census Tract 12, King County, Washington	64.9	12	1	0.800974817	0.1925264	0.0901706	0.0300569	0.014622258
134	29	53033001200	24	70	143	292	1230	1384	5/1/2020	51807	Tier 2	Friday	44.83	winter	yes	No	Census Tract 12, King County, Washington	64.9	12	1	0.888728324	0.21098266	0.1033237	0.050578	0.017341041
135	30	53033001200	22	56	130	296	1187	1153	5/1/2020	51807	Tier 2	Wednesday	46	winter	yes	No	Census Tract 12, King County, Washington	64.9	12	1	1.029488291	0.2567216	0.1127493	0.048569	0.019080659
136	31	53033001200	10	24	87	240	981	1280	5/1/2020	51807	Tier 2	Friday	51.34	spring	yes	No	Census Tract 12, King County, Washington	64.9	12	1	0.76640625	0.1875	0.0679688	0.01875	0.0078125
137	32	53033001200	26	39	105	278	1084	1091	5/1/2020	51807	Tier 2	Friday	64.06	summer	yes	No	Census Tract 12, King County, Washington	64.9	12	1	0.993583868	0.2548121	0.096242	0.035747	0.023831347
138	33	53033001200	0	1	31	87	370	513	5/1/2020	51807	Tier 2	Friday	40.83	fall	yes	No	Census Tract 12, King County, Washington	64.9	12	1	0.721247563	0.16959064	0.0604288	0.0019493	0
139	34	53033001200	22	58	140	273	1123	1161	5/1/2020	51807	Tier 2	Friday	50.63	winter	yes	No	Census Tract 12, King County, Washington	64.9	12	1	0.967269595	0.23514212	0.1205857	0.0499569	0.018949182
140	35	53033001200	22	40	69	165	767	1170	5/1/2020	51807	Tier 2	Friday	66.79	spring	yes	No	Census Tract 12, King County, Washington	64.9	12	1	0.655555556	0.14102564	0.0589744	0.034188	0.018803419
141	36	53033001200	4	23	57	179	786	1149	5/1/2020	51807	Tier 2	Friday	61.83	summer	yes	No	Census Tract 12, King County, Washington	64.9	12	1	0.684073107	0.15578764	0.0496084	0.0200174	0.003481288
142	37	53033001200	0	5	45	140	514	1119	5/1/2020	51807	Tier 2	Sunday	64.54	summer	yes	Yes	Census Tract 12, King County, Washington	64.9	12	1	0.459338695	0.12511171	0.0402145	0.0044683	0
143	1	53033001300	0	1	9	43	155	364	5/1/2020	72850	Tier 2	Friday	55.16	spring	no	No	Census Tract 13, King County, Washington	60	13	1	0.425824176	0.11813187	0.0247253	0.0027473	0
144	2	53033001300	6	11	34	73	273	435	5/1/2020	72850	Tier 2	Friday	67.04	spring	no	No	Census Tract 13, King County, Washington	60	13	1	0.627586207	0.16781609	0.0781609	0.0252874	0.013793103
145	3	53033001300	0	5	21	69	285	516	5/1/2020	72850	Tier 2	Sunday	76.8	spring	no	Yes	Census Tract 13, King County, Washington	60	13	1	0.552325581	0.13372093	0.0406977	0.0096899	0
146	4	53033001300	0	2	15	67	284	514	5/1/2020	72850	Tier 2	Friday	67.79	spring	no	No	Census Tract 13, King County, Washington	60	13	1	0.552529183	0.13035019	0.0291829	0.0038911	0
147	6	53033001300	0	0	4	33	237	566	5/1/2020	72850	Tier 2	Friday	68.88	summer	no	No	Census Tract 13, King County, Washington	60	13	1	0.418727915	0.05830389	0.0070671	0	0
148	7	53033001300	1	7	24	53	270	468	5/1/2020	72850	Tier 2	Friday	61.72	summer	no	No	Census Tract 13, King County, Washington	60	13	1	0.576923077	0.11324786	0.0512821	0.0149573	0.002136752
149	8	53033001300	0	1	10	74	282	534	5/1/2020	72850	Tier 2	Sunday	73.42	summer	no	Yes	Census Tract 13, King County, Washington	60	13	1	0.528089888	0.13857678	0.0187266	0.0018727	0
150	9	53033001300	2	17	46	102	446	510	5/1/2020	72850	Tier 2	Friday	68.75	summer	no	No	Census Tract 13, King County, Washington	60	13	1	0.874509804	0.2	0.0901961	0.0333333	0.003921569
151	10	53033001300	2	5	19	56	253	556	5/1/2020	72850	Tier 2	Wednesday	58.75	fall	no	No	Census Tract 13, King County, Washington	60	13	1	0.455035971	0.10071942	0.0341727	0.0089928	0.003597122
152	12	53033001300	0	2	12	54	181	522	5/1/2020	72850	Tier 2	Saturday	47.21	fall	no	Yes	Census Tract 13, King County, Washington	60	13	1	0.346743295	0.10344828	0.0229885	0.0038314	0
153	13	53033001300	0	1	4	21	133	499	5/1/2020	72850	Tier 2	Friday	44.92	fall	no	No	Census Tract 13, King County, Washington	60	13	1	0.266533066	0.04208417	0.008016	0.002004	0
154	14	53033001300	0	8	29	71	311	531	5/1/2020	72850	Tier 2	Wednesday	44.87	winter	no	No	Census Tract 13, King County, Washington	60	13	1	0.585687382	0.13370998	0.0546139	0.0150659	0
155	15	53033001300	1	2	5	19	143	470	5/1/2020	72850	Tier 2	Tuesday	39.28	winter	no	No	Census Tract 13, King County, Washington	60	13	1	0.304255319	0.04042553	0.0106383	0.0042553	0.00212766
156	16	53033001300	1	2	21	45	205	526	5/1/2020	72850	Tier 2	Wednesday	37.65	winter	no	No	Census Tract 13, King County, Washington	60	13	1	0.38973384	0.08555133	0.039924	0.0038023	0.001901141
157	17	53033001300	0	2	15	74	324	417	5/1/2020	72850	Tier 2	Wednesday	46.75	winter	no	No	Census Tract 13, King County, Washington	60	13	1	0.776978417	0.17745803	0.0359712	0.0047962	0
158	18	53033001300	0	0	4	37	178	380	5/1/2020	72850	Tier 2	Friday	46.7	spring	no	No	Census Tract 13, King County, Washington	60	13	1	0.468421053	0.09736842	0.0105263	0	0
159	19	53033001300	18	39	62	97	413	556	5/1/2020	72850	Tier 2	Friday	64.83	spring	yes	No	Census Tract 13, King County, Washington	60	13	1	0.742805755	0.17446043	0.1115108	0.0701439	0.032374101
160	20	53033001300	5	12	26	66	246	559	5/1/2020	72850	Tier 2	Friday	51.8	spring	yes	No	Census Tract 13, King County, Washington	60	13	1	0.440071556	0.11806798	0.0465116	0.0214669	0.008944544
161	21	53033001300	6	9	23	66	305	526	5/1/2020	72850	Tier 2	Friday	64.08	spring	yes	No	Census Tract 13, King County, Washington	60	13	1	0.579847909	0.12547529	0.0437262	0.0171103	0.011406844
162	22	53033001300	14	26	42	62	282	512	5/1/2020	72850	Tier 2	Sunday	70.04	spring	yes	Yes	Census Tract 13, King County, Washington	60	13	1	0.55078125	0.12109375	0.0820313	0.0507813	0.02734375
163	23	53033001300	1	7	17	44	200	609	5/1/2020	72850	Tier 2	Friday	66.13	summer	yes	No	Census Tract 13, King County, Washington	60	13	1	0.328407225	0.07224959	0.0279146	0.0114943	0.001642036
164	24	53033001300	2	6	31	95	350	549	5/1/2020	72850	Tier 2	Friday	59.62	summer	yes	No	Census Tract 13, King County, Washington	60	13	1	0.637522769	0.17304189	0.0564663	0.010929	0.003642987
165	25	53033001300	5	13	29	97	411	683	5/1/2020	72850	Tier 2	Friday	61.49	summer	yes	No	Census Tract 13, King County, Washington	60	13	1	0.601756955	0.1420205	0.0424597	0.0190337	0.007320644
166	26	53033001300	1	15	28	45	255	609	5/1/2020	72850	Tier 2	Friday	54.69	fall	yes	No	Census Tract 13, King County, Washington	60	13	1	0.418719212	0.07389163	0.045977	0.0246305	0.001642036
167	27	53033001300	0	0	16	61	268	592	5/1/2020	72850	Tier 2	Friday	38.63	fall	yes	No	Census Tract 13, King County, Washington	60	13	1	0.452702703	0.10304054	0.027027	0	0
168	28	53033001300	6	20	59	105	431	639	5/1/2020	72850	Tier 2	Friday	43.42	winter	yes	No	Census Tract 13, King County, Washington	60	13	1	0.674491393	0.16431925	0.0923318	0.0312989	0.009389671
169	29	53033001300	14	35	78	128	556	761	5/1/2020	72850	Tier 2	Friday	44.83	winter	yes	No	Census Tract 13, King County, Washington	60	13	1	0.730617608	0.16819974	0.1024967	0.0459921	0.018396846
170	30	53033001300	3	14	19	55	244	563	5/1/2020	72850	Tier 2	Wednesday	46	winter	yes	No	Census Tract 13, King County, Washington	60	13	1	0.43339254	0.09769094	0.0337478	0.0248668	0.005328597
171	31	53033001300	20	34	49	88	383	504	5/1/2020	72850	Tier 2	Friday	51.34	spring	yes	No	Census Tract 13, King County, Washington	60	13	1	0.759920635	0.17460317	0.0972222	0.0674603	0.03968254
172	32	53033001300	8	12	21	60	298	529	5/1/2020	72850	Tier 2	Friday	64.06	summer	yes	No	Census Tract 13, King County, Washington	60	13	1	0.563327032	0.11342155	0.0396975	0.0226843	0.015122873
173	33	53033001300	0	1	6	17	73	320	5/1/2020	72850	Tier 2	Friday	40.83	fall	yes	No	Census Tract 13, King County, Washington	60	13	1	0.228125	0.053125	0.01875	0.003125	0
174	34	53033001300	14	24	44	87	406	586	5/1/2020	72850	Tier 2	Friday	50.63	winter	yes	No	Census Tract 13, King County, Washington	60	13	1	0.692832765	0.14846416	0.0750853	0.0409556	0.023890785
175	35	53033001300	40	54	68	105	627	493	5/1/2020	72850	Tier 2	Friday	66.79	spring	yes	No	Census Tract 13, King County, Washington	60	13	1	1.271805274	0.21298174	0.137931	0.1095335	0.081135903
176	36	53033001300	21	30	48	69	378	524	5/1/2020	72850	Tier 2	Friday	61.83	summer	yes	No	Census Tract 13, King County, Washington	60	13	1	0.721374046	0.13167939	0.0916031	0.0572519	0.040076336
177	37	53033001300	0	14	37	100	364	590	5/1/2020	72850	Tier 2	Sunday	64.54	summer	yes	Yes	Census Tract 13, King County, Washington	60	13	1	0.616949153	0.16949153	0.0627119	0.0237288	0
178	1	53033001400	0	1	4	8	48	268	5/1/2020	93948	Tier 3	Friday	55.16	spring	no	No	Census Tract 14, King County, Washington	78.7	14	1	0.179104478	0.02985075	0.0149254	0.0037313	0
179	2	53033001400	0	10	35	140	594	1224	5/1/2020	93948	Tier 3	Friday	67.04	spring	no	No	Census Tract 14, King County, Washington	78.7	14	1	0.485294118	0.11437908	0.0285948	0.0081699	0
180	3	53033001400	2	8	33	59	254	750	5/1/2020	93948	Tier 3	Sunday	76.8	spring	no	Yes	Census Tract 14, King County, Washington	78.7	14	1	0.338666667	0.07866667	0.044	0.0106667	0.002666667
181	4	53033001400	2	28	74	187	748	1082	5/1/2020	93948	Tier 3	Friday	67.79	spring	no	No	Census Tract 14, King County, Washington	78.7	14	1	0.691312384	0.1728281	0.0683919	0.025878	0.001848429
182	5	53033001400	0	5	22	69	371	1129	5/1/2020	93948	Tier 3	Thursday	64.52	spring	no	No	Census Tract 14, King County, Washington	78.7	14	1	0.328609389	0.06111603	0.0194863	0.0044287	0
183	6	53033001400	13	143	145	381	1168	1264	5/1/2020	93948	Tier 3	Friday	68.88	summer	no	No	Census Tract 14, King County, Washington	78.7	14	1	0.924050633	0.30142405	0.1147152	0.1131329	0.01028481
184	7	53033001400	0	2	21	100	579	1292	5/1/2020	93948	Tier 3	Friday	61.72	summer	no	No	Census Tract 14, King County, Washington	78.7	14	1	0.448142415	0.07739938	0.0162539	0.001548	0
185	8	53033001400	2	25	46	137	622	1301	5/1/2020	93948	Tier 3	Sunday	73.42	summer	no	Yes	Census Tract 14, King County, Washington	78.7	14	1	0.478093774	0.10530361	0.0353574	0.019216	0.001537279
186	9	53033001400	4	14	33	138	580	1073	5/1/2020	93948	Tier 3	Friday	68.75	summer	no	No	Census Tract 14, King County, Washington	78.7	14	1	0.540540541	0.12861137	0.0307549	0.0130475	0.003727866
187	10	53033001400	7	19	27	80	400	1351	5/1/2020	93948	Tier 3	Wednesday	58.75	fall	no	No	Census Tract 14, King County, Washington	78.7	14	1	0.29607698	0.0592154	0.0199852	0.0140637	0.005181347
188	12	53033001400	3	8	34	93	436	1275	5/1/2020	93948	Tier 3	Saturday	47.21	fall	no	Yes	Census Tract 14, King County, Washington	78.7	14	1	0.341960784	0.07294118	0.0266667	0.0062745	0.002352941
189	13	53033001400	0	0	17	58	278	1127	5/1/2020	93948	Tier 3	Friday	44.92	fall	no	No	Census Tract 14, King County, Washington	78.7	14	1	0.246672582	0.05146406	0.0150843	0	0
190	14	53033001400	0	0	9	61	382	1235	5/1/2020	93948	Tier 3	Wednesday	44.87	winter	no	No	Census Tract 14, King County, Washington	78.7	14	1	0.309311741	0.04939271	0.0072874	0	0
191	15	53033001400	0	0	6	65	289	1178	5/1/2020	93948	Tier 3	Tuesday	39.28	winter	no	No	Census Tract 14, King County, Washington	78.7	14	1	0.24533107	0.05517827	0.0050934	0	0
192	16	53033001400	1	5	24	78	439	1311	5/1/2020	93948	Tier 3	Wednesday	37.65	winter	no	No	Census Tract 14, King County, Washington	78.7	14	1	0.334858886	0.05949657	0.0183066	0.0038139	0.000762777
193	17	53033001400	0	3	17	115	442	1246	5/1/2020	93948	Tier 3	Wednesday	46.75	winter	no	No	Census Tract 14, King County, Washington	78.7	14	1	0.354735152	0.09229535	0.0136437	0.0024077	0
194	18	53033001400	2	8	17	44	316	1373	5/1/2020	93948	Tier 3	Friday	46.7	spring	no	No	Census Tract 14, King County, Washington	78.7	14	1	0.23015295	0.03204661	0.0123816	0.0058267	0.001456664
195	19	53033001400	4	8	24	78	396	1255	5/1/2020	93948	Tier 3	Friday	64.83	spring	yes	No	Census Tract 14, King County, Washington	78.7	14	1	0.315537849	0.06215139	0.0191235	0.0063745	0.003187251
196	20	53033001400	1	2	29	105	536	1381	5/1/2020	93948	Tier 3	Friday	51.8	spring	yes	No	Census Tract 14, King County, Washington	78.7	14	1	0.388124547	0.07603186	0.0209993	0.0014482	0.000724113
197	21	53033001400	0	0	9	50	314	1175	5/1/2020	93948	Tier 3	Friday	64.08	spring	yes	No	Census Tract 14, King County, Washington	78.7	14	1	0.267234043	0.04255319	0.0076596	0	0
198	22	53033001400	0	1	5	59	312	1201	5/1/2020	93948	Tier 3	Sunday	70.04	spring	yes	Yes	Census Tract 14, King County, Washington	78.7	14	1	0.259783514	0.04912573	0.0041632	0.0008326	0
199	23	53033001400	4	14	43	112	594	1398	5/1/2020	93948	Tier 3	Friday	66.13	summer	yes	No	Census Tract 14, King County, Washington	78.7	14	1	0.424892704	0.08011445	0.0307582	0.0100143	0.00286123
200	24	53033001400	3	6	12	55	281	1238	5/1/2020	93948	Tier 3	Friday	59.62	summer	yes	No	Census Tract 14, King County, Washington	78.7	14	1	0.226978998	0.04442649	0.0096931	0.0048465	0.002423263
201	25	53033001400	0	11	23	71	358	1463	5/1/2020	93948	Tier 3	Friday	61.49	summer	yes	No	Census Tract 14, King County, Washington	78.7	14	1	0.244702666	0.04853042	0.0157211	0.0075188	0
202	26	53033001400	0	2	7	69	298	1238	5/1/2020	93948	Tier 3	Friday	54.69	fall	yes	No	Census Tract 14, King County, Washington	78.7	14	1	0.240710824	0.05573506	0.0056543	0.0016155	0
203	27	53033001400	0	1	3	38	294	1716	5/1/2020	93948	Tier 3	Friday	38.63	fall	yes	No	Census Tract 14, King County, Washington	78.7	14	1	0.171328671	0.02214452	0.0017483	0.0005828	0
204	28	53033001400	6	12	21	66	302	1287	5/1/2020	93948	Tier 3	Friday	43.42	winter	yes	No	Census Tract 14, King County, Washington	78.7	14	1	0.234654235	0.05128205	0.016317	0.009324	0.004662005
205	29	53033001400	5	7	19	82	430	1357	5/1/2020	93948	Tier 3	Friday	44.83	winter	yes	No	Census Tract 14, King County, Washington	78.7	14	1	0.316875461	0.06042741	0.0140015	0.0051584	0.003684598
206	30	53033001400	0	0	13	93	399	1276	5/1/2020	93948	Tier 3	Wednesday	46	winter	yes	No	Census Tract 14, King County, Washington	78.7	14	1	0.312695925	0.07288401	0.0101881	0	0
207	31	53033001400	5	6	23	65	426	1653	5/1/2020	93948	Tier 3	Friday	51.34	spring	yes	No	Census Tract 14, King County, Washington	78.7	14	1	0.257713249	0.03932244	0.0139141	0.0036298	0.003024803
208	32	53033001400	1	7	19	42	274	1341	5/1/2020	93948	Tier 3	Friday	64.06	summer	yes	No	Census Tract 14, King County, Washington	78.7	14	1	0.20432513	0.03131991	0.0141685	0.00522	0.000745712
209	33	53033001400	0	0	5	25	139	501	5/1/2020	93948	Tier 3	Friday	40.83	fall	yes	No	Census Tract 14, King County, Washington	78.7	14	1	0.27744511	0.0499002	0.00998	0	0
210	34	53033001400	1	1	14	59	249	1383	5/1/2020	93948	Tier 3	Friday	50.63	winter	yes	No	Census Tract 14, King County, Washington	78.7	14	1	0.180043384	0.04266088	0.0101229	0.0007231	0.000723066
211	35	53033001400	2	4	21	79	367	1359	5/1/2020	93948	Tier 3	Friday	66.79	spring	yes	No	Census Tract 14, King County, Washington	78.7	14	1	0.270051508	0.05813098	0.0154525	0.0029433	0.00147167
212	36	53033001400	10	15	33	71	426	1355	5/1/2020	93948	Tier 3	Friday	61.83	summer	yes	No	Census Tract 14, King County, Washington	78.7	14	1	0.314391144	0.05239852	0.0243542	0.0110701	0.007380074
213	37	53033001400	2	15	28	69	436	1505	5/1/2020	93948	Tier 3	Sunday	64.54	summer	yes	Yes	Census Tract 14, King County, Washington	78.7	14	1	0.289700997	0.04584718	0.0186047	0.0099668	0.001328904
214	1	53033001500	0	0	0	1	3	14	5/1/2020	128059	Tier 4	Friday	55.16	spring	no	No	Census Tract 15, King County, Washington	83.1	15	1	0.214285714	0.07142857	0	0	0
215	4	53033001500	0	0	2	35	184	71	5/1/2020	128059	Tier 4	Friday	67.79	spring	no	No	Census Tract 15, King County, Washington	83.1	15	1	2.591549296	0.49295775	0.028169	0	0
216	15	53033001500	0	0	1	2	43	164	5/1/2020	128059	Tier 4	Tuesday	39.28	winter	no	No	Census Tract 15, King County, Washington	83.1	15	1	0.262195122	0.01219512	0.0060976	0	0
217	16	53033001500	0	0	0	3	45	59	5/1/2020	128059	Tier 4	Wednesday	37.65	winter	no	No	Census Tract 15, King County, Washington	83.1	15	1	0.762711864	0.05084746	0	0	0
218	20	53033001500	0	0	0	4	89	7	5/1/2020	128059	Tier 4	Friday	51.8	spring	yes	No	Census Tract 15, King County, Washington	83.1	15	1	12.71428571	0.57142857	0	0	0
219	22	53033001500	0	0	0	1	10	8	5/1/2020	128059	Tier 4	Sunday	70.04	spring	yes	Yes	Census Tract 15, King County, Washington	83.1	15	1	1.25	0.125	0	0	0
220	25	53033001500	0	0	0	11	76	162	5/1/2020	128059	Tier 4	Friday	61.49	summer	yes	No	Census Tract 15, King County, Washington	83.1	15	1	0.469135802	0.06790123	0	0	0
221	29	53033001500	16	26	36	57	281	287	5/1/2020	128059	Tier 4	Friday	44.83	winter	yes	No	Census Tract 15, King County, Washington	83.1	15	1	0.979094077	0.19860627	0.1254355	0.0905923	0.055749129
222	31	53033001500	0	0	0	10	22	94	5/1/2020	128059	Tier 4	Friday	51.34	spring	yes	No	Census Tract 15, King County, Washington	83.1	15	1	0.234042553	0.10638298	0	0	0
223	34	53033001500	0	0	0	3	36	10	5/1/2020	128059	Tier 4	Friday	50.63	winter	yes	No	Census Tract 15, King County, Washington	83.1	15	1	3.6	0.3	0	0	0
224	35	53033001500	0	0	0	1	26	224	5/1/2020	128059	Tier 4	Friday	66.79	spring	yes	No	Census Tract 15, King County, Washington	83.1	15	1	0.116071429	0.00446429	0	0	0
225	1	53033001600	0	0	10	46	215	627	5/1/2020	143125	Tier 4	Friday	55.16	spring	no	No	Census Tract 16, King County, Washington	80.9	16	1	0.342902711	0.07336523	0.015949	0	0
226	2	53033001600	4	20	41	131	541	1501	5/1/2020	143125	Tier 4	Friday	67.04	spring	no	No	Census Tract 16, King County, Washington	80.9	16	1	0.360426382	0.08727515	0.0273151	0.0133245	0.00266489
227	3	53033001600	4	13	68	202	770	1531	5/1/2020	143125	Tier 4	Sunday	76.8	spring	no	Yes	Census Tract 16, King County, Washington	80.9	16	1	0.502939255	0.13193991	0.0444154	0.0084912	0.002612672
228	4	53033001600	1	3	29	148	708	1493	5/1/2020	143125	Tier 4	Friday	67.79	spring	no	No	Census Tract 16, King County, Washington	80.9	16	1	0.474212994	0.09912927	0.019424	0.0020094	0.000669792
229	5	53033001600	11	36	118	317	1435	1626	5/1/2020	143125	Tier 4	Thursday	64.52	spring	no	No	Census Tract 16, King County, Washington	80.9	16	1	0.882533825	0.19495695	0.0725707	0.0221402	0.006765068
230	6	53033001600	104	303	303	629	2128	1602	5/1/2020	143125	Tier 4	Friday	68.88	summer	no	No	Census Tract 16, King County, Washington	80.9	16	1	1.328339576	0.39263421	0.1891386	0.1891386	0.064918851
231	7	53033001600	0	0	14	86	306	1521	5/1/2020	143125	Tier 4	Friday	61.72	summer	no	No	Census Tract 16, King County, Washington	80.9	16	1	0.201183432	0.05654175	0.0092045	0	0
232	8	53033001600	2	10	31	140	729	1547	5/1/2020	143125	Tier 4	Sunday	73.42	summer	no	Yes	Census Tract 16, King County, Washington	80.9	16	1	0.471234648	0.09049774	0.0200388	0.0064641	0.001292825
233	9	53033001600	0	0	8	90	491	1371	5/1/2020	143125	Tier 4	Friday	68.75	summer	no	No	Census Tract 16, King County, Washington	80.9	16	1	0.35813275	0.06564551	0.0058352	0	0
234	10	53033001600	39	67	93	147	750	1698	5/1/2020	143125	Tier 4	Wednesday	58.75	fall	no	No	Census Tract 16, King County, Washington	80.9	16	1	0.441696113	0.08657244	0.0547703	0.0394582	0.022968198
235	12	53033001600	8	24	52	193	705	1699	5/1/2020	143125	Tier 4	Saturday	47.21	fall	no	Yes	Census Tract 16, King County, Washington	80.9	16	1	0.414949971	0.11359623	0.0306062	0.014126	0.004708652
236	13	53033001600	0	1	12	128	452	1595	5/1/2020	143125	Tier 4	Friday	44.92	fall	no	No	Census Tract 16, King County, Washington	80.9	16	1	0.28338558	0.08025078	0.0075235	0.000627	0
237	14	53033001600	0	0	5	42	258	1568	5/1/2020	143125	Tier 4	Wednesday	44.87	winter	no	No	Census Tract 16, King County, Washington	80.9	16	1	0.164540816	0.02678571	0.0031888	0	0
238	15	53033001600	0	2	20	115	476	1489	5/1/2020	143125	Tier 4	Tuesday	39.28	winter	no	No	Census Tract 16, King County, Washington	80.9	16	1	0.319677636	0.07723304	0.0134318	0.0013432	0
239	16	53033001600	0	2	28	126	512	1752	5/1/2020	143125	Tier 4	Wednesday	37.65	winter	no	No	Census Tract 16, King County, Washington	80.9	16	1	0.292237443	0.07191781	0.0159817	0.0011416	0
240	17	53033001600	10	16	41	116	539	1653	5/1/2020	143125	Tier 4	Wednesday	46.75	winter	no	No	Census Tract 16, King County, Washington	80.9	16	1	0.326073805	0.07017544	0.0248034	0.0096794	0.006049607
241	18	53033001600	4	13	56	125	546	1626	5/1/2020	143125	Tier 4	Friday	46.7	spring	no	No	Census Tract 16, King County, Washington	80.9	16	1	0.335793358	0.07687577	0.0344403	0.0079951	0.002460025
242	19	53033001600	0	0	26	84	308	1838	5/1/2020	143125	Tier 4	Friday	64.83	spring	yes	No	Census Tract 16, King County, Washington	80.9	16	1	0.167573449	0.04570185	0.0141458	0	0
243	20	53033001600	51	71	124	223	1043	1893	5/1/2020	143125	Tier 4	Friday	51.8	spring	yes	No	Census Tract 16, King County, Washington	80.9	16	1	0.550977285	0.11780243	0.0655045	0.0375066	0.026941363
244	21	53033001600	153	173	206	256	2368	1730	5/1/2020	143125	Tier 4	Friday	64.08	spring	yes	No	Census Tract 16, King County, Washington	80.9	16	1	1.368786127	0.14797688	0.1190751	0.1	0.088439306
245	22	53033001600	1	2	6	41	195	1743	5/1/2020	143125	Tier 4	Sunday	70.04	spring	yes	Yes	Census Tract 16, King County, Washington	80.9	16	1	0.111876076	0.02352266	0.0034423	0.0011474	0.000573724
246	23	53033001600	1	8	16	55	318	1834	5/1/2020	143125	Tier 4	Friday	66.13	summer	yes	No	Census Tract 16, King County, Washington	80.9	16	1	0.173391494	0.02998909	0.0087241	0.0043621	0.000545256
247	24	53033001600	0	1	14	42	226	1880	5/1/2020	143125	Tier 4	Friday	59.62	summer	yes	No	Census Tract 16, King County, Washington	80.9	16	1	0.120212766	0.02234043	0.0074468	0.0005319	0
248	25	53033001600	195	227	313	460	3833	2059	5/1/2020	143125	Tier 4	Friday	61.49	summer	yes	No	Census Tract 16, King County, Washington	80.9	16	1	1.861583293	0.22340942	0.1520155	0.1102477	0.094706168
249	26	53033001600	14	20	30	72	453	1612	5/1/2020	143125	Tier 4	Friday	54.69	fall	yes	No	Census Tract 16, King County, Washington	80.9	16	1	0.28101737	0.04466501	0.0186104	0.0124069	0.008684864
250	27	53033001600	0	1	5	51	304	1676	5/1/2020	143125	Tier 4	Friday	38.63	fall	yes	No	Census Tract 16, King County, Washington	80.9	16	1	0.181384248	0.03042959	0.0029833	0.0005967	0
251	28	53033001600	0	2	14	78	314	1530	5/1/2020	143125	Tier 4	Friday	43.42	winter	yes	No	Census Tract 16, King County, Washington	80.9	16	1	0.205228758	0.05098039	0.0091503	0.0013072	0
252	29	53033001600	0	5	11	52	292	1608	5/1/2020	143125	Tier 4	Friday	44.83	winter	yes	No	Census Tract 16, King County, Washington	80.9	16	1	0.18159204	0.03233831	0.0068408	0.0031095	0
253	30	53033001600	4	24	59	199	764	1780	5/1/2020	143125	Tier 4	Wednesday	46	winter	yes	No	Census Tract 16, King County, Washington	80.9	16	1	0.429213483	0.11179775	0.0331461	0.0134831	0.002247191
254	31	53033001600	10	36	72	172	695	1699	5/1/2020	143125	Tier 4	Friday	51.34	spring	yes	No	Census Tract 16, King County, Washington	80.9	16	1	0.409064155	0.10123602	0.0423779	0.0211889	0.005885815
255	32	53033001600	0	0	4	67	350	1832	5/1/2020	143125	Tier 4	Friday	64.06	summer	yes	No	Census Tract 16, King County, Washington	80.9	16	1	0.191048035	0.03657205	0.0021834	0	0
256	33	53033001600	3	3	9	29	156	716	5/1/2020	143125	Tier 4	Friday	40.83	fall	yes	No	Census Tract 16, King County, Washington	80.9	16	1	0.217877095	0.04050279	0.0125698	0.0041899	0.004189944
257	34	53033001600	0	1	2	43	319	1839	5/1/2020	143125	Tier 4	Friday	50.63	winter	yes	No	Census Tract 16, King County, Washington	80.9	16	1	0.173463839	0.02338227	0.0010875	0.0005438	0
258	35	53033001600	0	3	20	98	464	1646	5/1/2020	143125	Tier 4	Friday	66.79	spring	yes	No	Census Tract 16, King County, Washington	80.9	16	1	0.281895504	0.05953827	0.0121507	0.0018226	0
259	36	53033001600	0	1	16	71	275	1785	5/1/2020	143125	Tier 4	Friday	61.83	summer	yes	No	Census Tract 16, King County, Washington	80.9	16	1	0.154061625	0.03977591	0.0089636	0.0005602	0
260	37	53033001600	1	4	12	142	473	1778	5/1/2020	143125	Tier 4	Sunday	64.54	summer	yes	Yes	Census Tract 16, King County, Washington	80.9	16	1	0.266029246	0.07986502	0.0067492	0.0022497	0.00056243
261	1	53033001701	0	1	3	20	66	101	5/1/2020	75162	Tier 2	Friday	55.16	spring	no	No	Census Tract 17.01, King County, Washington	72.4	17.01	1	0.653465347	0.1980198	0.029703	0.009901	0
262	2	53033001701	5	7	18	41	175	268	5/1/2020	75162	Tier 2	Friday	67.04	spring	no	No	Census Tract 17.01, King County, Washington	72.4	17.01	1	0.652985075	0.15298507	0.0671642	0.0261194	0.018656716
263	3	53033001701	2	8	21	41	179	186	5/1/2020	75162	Tier 2	Sunday	76.8	spring	no	Yes	Census Tract 17.01, King County, Washington	72.4	17.01	1	0.962365591	0.22043011	0.1129032	0.0430108	0.010752688
264	4	53033001701	0	1	13	47	206	208	5/1/2020	75162	Tier 2	Friday	67.79	spring	no	No	Census Tract 17.01, King County, Washington	72.4	17.01	1	0.990384615	0.22596154	0.0625	0.0048077	0
265	6	53033001701	0	0	1	2	11	10	5/1/2020	75162	Tier 2	Friday	68.88	summer	no	No	Census Tract 17.01, King County, Washington	72.4	17.01	1	1.1	0.2	0.1	0	0
266	7	53033001701	0	0	4	16	96	203	5/1/2020	75162	Tier 2	Friday	61.72	summer	no	No	Census Tract 17.01, King County, Washington	72.4	17.01	1	0.472906404	0.07881773	0.0197044	0	0
267	8	53033001701	0	0	2	12	75	121	5/1/2020	75162	Tier 2	Sunday	73.42	summer	no	Yes	Census Tract 17.01, King County, Washington	72.4	17.01	1	0.619834711	0.09917355	0.0165289	0	0
268	9	53033001701	0	3	9	16	68	121	5/1/2020	75162	Tier 2	Friday	68.75	summer	no	No	Census Tract 17.01, King County, Washington	72.4	17.01	1	0.561983471	0.1322314	0.0743802	0.0247934	0
269	10	53033001701	0	0	3	26	114	126	5/1/2020	75162	Tier 2	Wednesday	58.75	fall	no	No	Census Tract 17.01, King County, Washington	72.4	17.01	1	0.904761905	0.20634921	0.0238095	0	0
270	12	53033001701	2	5	8	12	43	219	5/1/2020	75162	Tier 2	Saturday	47.21	fall	no	Yes	Census Tract 17.01, King County, Washington	72.4	17.01	1	0.196347032	0.05479452	0.0365297	0.0228311	0.00913242
271	13	53033001701	0	5	7	25	108	245	5/1/2020	75162	Tier 2	Friday	44.92	fall	no	No	Census Tract 17.01, King County, Washington	72.4	17.01	1	0.440816327	0.10204082	0.0285714	0.0204082	0
272	14	53033001701	0	1	2	15	127	267	5/1/2020	75162	Tier 2	Wednesday	44.87	winter	no	No	Census Tract 17.01, King County, Washington	72.4	17.01	1	0.475655431	0.05617978	0.0074906	0.0037453	0
273	15	53033001701	0	0	2	16	109	231	5/1/2020	75162	Tier 2	Tuesday	39.28	winter	no	No	Census Tract 17.01, King County, Washington	72.4	17.01	1	0.471861472	0.06926407	0.008658	0	0
274	16	53033001701	0	1	1	9	82	280	5/1/2020	75162	Tier 2	Wednesday	37.65	winter	no	No	Census Tract 17.01, King County, Washington	72.4	17.01	1	0.292857143	0.03214286	0.0035714	0.0035714	0
275	17	53033001701	0	2	2	13	87	287	5/1/2020	75162	Tier 2	Wednesday	46.75	winter	no	No	Census Tract 17.01, King County, Washington	72.4	17.01	1	0.303135889	0.04529617	0.0069686	0.0069686	0
276	18	53033001701	0	2	5	16	86	196	5/1/2020	75162	Tier 2	Friday	46.7	spring	no	No	Census Tract 17.01, King County, Washington	72.4	17.01	1	0.43877551	0.08163265	0.0255102	0.0102041	0
277	19	53033001701	0	0	6	20	96	249	5/1/2020	75162	Tier 2	Friday	64.83	spring	yes	No	Census Tract 17.01, King County, Washington	72.4	17.01	1	0.385542169	0.08032129	0.0240964	0	0
278	20	53033001701	0	0	2	15	98	229	5/1/2020	75162	Tier 2	Friday	51.8	spring	yes	No	Census Tract 17.01, King County, Washington	72.4	17.01	1	0.427947598	0.06550218	0.0087336	0	0
279	21	53033001701	15	20	32	51	220	212	5/1/2020	75162	Tier 2	Friday	64.08	spring	yes	No	Census Tract 17.01, King County, Washington	72.4	17.01	1	1.037735849	0.24056604	0.1509434	0.0943396	0.070754717
280	22	53033001701	9	13	24	54	254	317	5/1/2020	75162	Tier 2	Sunday	70.04	spring	yes	Yes	Census Tract 17.01, King County, Washington	72.4	17.01	1	0.80126183	0.170347	0.0757098	0.0410095	0.028391167
281	23	53033001701	0	0	0	2	9	164	5/1/2020	75162	Tier 2	Friday	66.13	summer	yes	No	Census Tract 17.01, King County, Washington	72.4	17.01	1	0.054878049	0.01219512	0	0	0
282	24	53033001701	0	15	23	32	201	271	5/1/2020	75162	Tier 2	Friday	59.62	summer	yes	No	Census Tract 17.01, King County, Washington	72.4	17.01	1	0.741697417	0.11808118	0.0848708	0.0553506	0
283	25	53033001701	0	0	0	11	69	261	5/1/2020	75162	Tier 2	Friday	61.49	summer	yes	No	Census Tract 17.01, King County, Washington	72.4	17.01	1	0.264367816	0.04214559	0	0	0
284	26	53033001701	0	0	5	32	139	231	5/1/2020	75162	Tier 2	Friday	54.69	fall	yes	No	Census Tract 17.01, King County, Washington	72.4	17.01	1	0.601731602	0.13852814	0.021645	0	0
285	27	53033001701	0	0	0	9	22	54	5/1/2020	75162	Tier 2	Friday	38.63	fall	yes	No	Census Tract 17.01, King County, Washington	72.4	17.01	1	0.407407407	0.16666667	0	0	0
286	28	53033001701	0	0	3	33	121	179	5/1/2020	75162	Tier 2	Friday	43.42	winter	yes	No	Census Tract 17.01, King County, Washington	72.4	17.01	1	0.675977654	0.18435754	0.0167598	0	0
287	29	53033001701	0	0	2	26	112	270	5/1/2020	75162	Tier 2	Friday	44.83	winter	yes	No	Census Tract 17.01, King County, Washington	72.4	17.01	1	0.414814815	0.0962963	0.0074074	0	0
288	30	53033001701	3	3	13	36	128	180	5/1/2020	75162	Tier 2	Wednesday	46	winter	yes	No	Census Tract 17.01, King County, Washington	72.4	17.01	1	0.711111111	0.2	0.0722222	0.0166667	0.016666667
289	32	53033001701	1	2	4	17	73	175	5/1/2020	75162	Tier 2	Friday	64.06	summer	yes	No	Census Tract 17.01, King County, Washington	72.4	17.01	1	0.417142857	0.09714286	0.0228571	0.0114286	0.005714286
290	33	53033001701	0	0	1	4	29	129	5/1/2020	75162	Tier 2	Friday	40.83	fall	yes	No	Census Tract 17.01, King County, Washington	72.4	17.01	1	0.224806202	0.03100775	0.0077519	0	0
291	34	53033001701	0	3	29	45	210	346	5/1/2020	75162	Tier 2	Friday	50.63	winter	yes	No	Census Tract 17.01, King County, Washington	72.4	17.01	1	0.606936416	0.1300578	0.083815	0.0086705	0
292	35	53033001701	1	7	13	31	133	193	5/1/2020	75162	Tier 2	Friday	66.79	spring	yes	No	Census Tract 17.01, King County, Washington	72.4	17.01	1	0.689119171	0.16062176	0.0673575	0.0362694	0.005181347
293	36	53033001701	0	0	4	21	101	184	5/1/2020	75162	Tier 2	Friday	61.83	summer	yes	No	Census Tract 17.01, King County, Washington	72.4	17.01	1	0.548913043	0.11413043	0.0217391	0	0
294	37	53033001701	2	6	14	55	210	234	5/1/2020	75162	Tier 2	Sunday	64.54	summer	yes	Yes	Census Tract 17.01, King County, Washington	72.4	17.01	1	0.897435897	0.23504274	0.0598291	0.025641	0.008547009
295	1	53033001702	9	12	21	58	288	536	5/1/2020	93679	Tier 3	Friday	55.16	spring	no	No	Census Tract 17.02, King County, Washington	74.3	17.02	1	0.537313433	0.10820896	0.0391791	0.0223881	0.016791045
296	2	53033001702	2	4	6	22	120	267	5/1/2020	93679	Tier 3	Friday	67.04	spring	no	No	Census Tract 17.02, King County, Washington	74.3	17.02	1	0.449438202	0.082397	0.0224719	0.0149813	0.007490637
297	3	53033001702	28	36	60	120	586	660	5/1/2020	93679	Tier 3	Sunday	76.8	spring	no	Yes	Census Tract 17.02, King County, Washington	74.3	17.02	1	0.887878788	0.18181818	0.0909091	0.0545455	0.042424242
298	4	53033001702	1	1	1	24	145	174	5/1/2020	93679	Tier 3	Friday	67.79	spring	no	No	Census Tract 17.02, King County, Washington	74.3	17.02	1	0.833333333	0.13793103	0.0057471	0.0057471	0.005747126
299	6	53033001702	0	0	3	28	125	264	5/1/2020	93679	Tier 3	Friday	68.88	summer	no	No	Census Tract 17.02, King County, Washington	74.3	17.02	1	0.473484848	0.10606061	0.0113636	0	0
300	7	53033001702	2	8	37	95	426	296	5/1/2020	93679	Tier 3	Friday	61.72	summer	no	No	Census Tract 17.02, King County, Washington	74.3	17.02	1	1.439189189	0.32094595	0.125	0.027027	0.006756757
301	8	53033001702	1	6	16	31	181	255	5/1/2020	93679	Tier 3	Sunday	73.42	summer	no	Yes	Census Tract 17.02, King County, Washington	74.3	17.02	1	0.709803922	0.12156863	0.0627451	0.0235294	0.003921569
302	9	53033001702	1	5	24	92	319	249	5/1/2020	93679	Tier 3	Friday	68.75	summer	no	No	Census Tract 17.02, King County, Washington	74.3	17.02	1	1.281124498	0.36947791	0.0963855	0.0200803	0.004016064
303	10	53033001702	0	1	7	29	160	386	5/1/2020	93679	Tier 3	Wednesday	58.75	fall	no	No	Census Tract 17.02, King County, Washington	74.3	17.02	1	0.414507772	0.07512953	0.0181347	0.0025907	0
304	12	53033001702	1	3	15	28	132	239	5/1/2020	93679	Tier 3	Saturday	47.21	fall	no	Yes	Census Tract 17.02, King County, Washington	74.3	17.02	1	0.552301255	0.11715481	0.0627615	0.0125523	0.0041841
305	13	53033001702	0	0	0	1	59	241	5/1/2020	93679	Tier 3	Friday	44.92	fall	no	No	Census Tract 17.02, King County, Washington	74.3	17.02	1	0.244813278	0.00414938	0	0	0
306	14	53033001702	0	0	1	16	95	236	5/1/2020	93679	Tier 3	Wednesday	44.87	winter	no	No	Census Tract 17.02, King County, Washington	74.3	17.02	1	0.402542373	0.06779661	0.0042373	0	0
307	15	53033001702	0	1	5	16	87	255	5/1/2020	93679	Tier 3	Tuesday	39.28	winter	no	No	Census Tract 17.02, King County, Washington	74.3	17.02	1	0.341176471	0.0627451	0.0196078	0.0039216	0
308	16	53033001702	0	0	5	14	73	337	5/1/2020	93679	Tier 3	Wednesday	37.65	winter	no	No	Census Tract 17.02, King County, Washington	74.3	17.02	1	0.216617211	0.04154303	0.0148368	0	0
309	17	53033001702	0	2	3	28	146	291	5/1/2020	93679	Tier 3	Wednesday	46.75	winter	no	No	Census Tract 17.02, King County, Washington	74.3	17.02	1	0.501718213	0.09621993	0.0103093	0.0068729	0
310	18	53033001702	0	1	1	10	60	268	5/1/2020	93679	Tier 3	Friday	46.7	spring	no	No	Census Tract 17.02, King County, Washington	74.3	17.02	1	0.223880597	0.03731343	0.0037313	0.0037313	0
311	19	53033001702	1	3	11	18	116	281	5/1/2020	93679	Tier 3	Friday	64.83	spring	yes	No	Census Tract 17.02, King County, Washington	74.3	17.02	1	0.412811388	0.06405694	0.0391459	0.0106762	0.003558719
312	20	53033001702	0	6	13	49	178	292	5/1/2020	93679	Tier 3	Friday	51.8	spring	yes	No	Census Tract 17.02, King County, Washington	74.3	17.02	1	0.609589041	0.16780822	0.0445205	0.0205479	0
313	21	53033001702	0	0	8	22	104	140	5/1/2020	93679	Tier 3	Friday	64.08	spring	yes	No	Census Tract 17.02, King County, Washington	74.3	17.02	1	0.742857143	0.15714286	0.0571429	0	0
314	22	53033001702	0	1	9	32	163	280	5/1/2020	93679	Tier 3	Sunday	70.04	spring	yes	Yes	Census Tract 17.02, King County, Washington	74.3	17.02	1	0.582142857	0.11428571	0.0321429	0.0035714	0
315	23	53033001702	4	8	26	47	203	353	5/1/2020	93679	Tier 3	Friday	66.13	summer	yes	No	Census Tract 17.02, King County, Washington	74.3	17.02	1	0.575070822	0.13314448	0.0736544	0.0226629	0.011331445
316	24	53033001702	0	1	10	40	231	389	5/1/2020	93679	Tier 3	Friday	59.62	summer	yes	No	Census Tract 17.02, King County, Washington	74.3	17.02	1	0.593830334	0.10282776	0.0257069	0.0025707	0
317	25	53033001702	0	0	1	19	97	415	5/1/2020	93679	Tier 3	Friday	61.49	summer	yes	No	Census Tract 17.02, King County, Washington	74.3	17.02	1	0.23373494	0.04578313	0.0024096	0	0
318	26	53033001702	0	2	9	22	134	365	5/1/2020	93679	Tier 3	Friday	54.69	fall	yes	No	Census Tract 17.02, King County, Washington	74.3	17.02	1	0.367123288	0.06027397	0.0246575	0.0054795	0
319	27	53033001702	0	1	3	15	79	297	5/1/2020	93679	Tier 3	Friday	38.63	fall	yes	No	Census Tract 17.02, King County, Washington	74.3	17.02	1	0.265993266	0.05050505	0.010101	0.003367	0
320	28	53033001702	0	1	5	21	114	265	5/1/2020	93679	Tier 3	Friday	43.42	winter	yes	No	Census Tract 17.02, King County, Washington	74.3	17.02	1	0.430188679	0.07924528	0.0188679	0.0037736	0
321	29	53033001702	1	2	6	17	139	428	5/1/2020	93679	Tier 3	Friday	44.83	winter	yes	No	Census Tract 17.02, King County, Washington	74.3	17.02	1	0.324766355	0.03971963	0.0140187	0.0046729	0.002336449
322	30	53033001702	0	0	7	27	224	397	5/1/2020	93679	Tier 3	Wednesday	46	winter	yes	No	Census Tract 17.02, King County, Washington	74.3	17.02	1	0.564231738	0.06801008	0.0176322	0	0
323	31	53033001702	3	6	18	40	181	357	5/1/2020	93679	Tier 3	Friday	51.34	spring	yes	No	Census Tract 17.02, King County, Washington	74.3	17.02	1	0.507002801	0.11204482	0.0504202	0.0168067	0.008403361
324	32	53033001702	0	2	6	21	136	228	5/1/2020	93679	Tier 3	Friday	64.06	summer	yes	No	Census Tract 17.02, King County, Washington	74.3	17.02	1	0.596491228	0.09210526	0.0263158	0.0087719	0
325	33	53033001702	0	0	1	3	31	156	5/1/2020	93679	Tier 3	Friday	40.83	fall	yes	No	Census Tract 17.02, King County, Washington	74.3	17.02	1	0.198717949	0.01923077	0.0064103	0	0
326	34	53033001702	2	7	35	65	224	349	5/1/2020	93679	Tier 3	Friday	50.63	winter	yes	No	Census Tract 17.02, King County, Washington	74.3	17.02	1	0.641833811	0.18624642	0.1002865	0.0200573	0.005730659
327	35	53033001702	0	3	13	44	217	403	5/1/2020	93679	Tier 3	Friday	66.79	spring	yes	No	Census Tract 17.02, King County, Washington	74.3	17.02	1	0.538461538	0.10918114	0.0322581	0.0074442	0
328	36	53033001702	0	0	3	19	127	284	5/1/2020	93679	Tier 3	Friday	61.83	summer	yes	No	Census Tract 17.02, King County, Washington	74.3	17.02	1	0.447183099	0.06690141	0.0105634	0	0
329	37	53033001702	0	0	4	25	147	325	5/1/2020	93679	Tier 3	Sunday	64.54	summer	yes	Yes	Census Tract 17.02, King County, Washington	74.3	17.02	1	0.452307692	0.07692308	0.0123077	0	0
330	1	53033001800	9	16	37	105	400	384	5/1/2020	95993	Tier 3	Friday	55.16	spring	no	No	Census Tract 18, King County, Washington	77.9	18	1	1.041666667	0.2734375	0.0963542	0.0416667	0.0234375
331	2	53033001800	14	33	62	190	936	1216	5/1/2020	95993	Tier 3	Friday	67.04	spring	no	No	Census Tract 18, King County, Washington	77.9	18	1	0.769736842	0.15625	0.0509868	0.0271382	0.011513158
332	3	53033001800	9	27	72	178	727	778	5/1/2020	95993	Tier 3	Sunday	76.8	spring	no	Yes	Census Tract 18, King County, Washington	77.9	18	1	0.934447301	0.22879177	0.092545	0.0347044	0.011568123
333	4	53033001800	0	6	42	268	1114	1027	5/1/2020	95993	Tier 3	Friday	67.79	spring	no	No	Census Tract 18, King County, Washington	77.9	18	1	1.084712756	0.26095424	0.0408958	0.0058423	0
334	5	53033001800	0	10	68	289	1142	1036	5/1/2020	95993	Tier 3	Thursday	64.52	spring	no	No	Census Tract 18, King County, Washington	77.9	18	1	1.102316602	0.27895753	0.0656371	0.0096525	0
335	6	53033001800	3	15	59	287	1061	1109	5/1/2020	95993	Tier 3	Friday	68.88	summer	no	No	Census Tract 18, King County, Washington	77.9	18	1	0.956717764	0.2587917	0.0532011	0.0135257	0.00270514
336	7	53033001800	4	10	34	156	698	1220	5/1/2020	95993	Tier 3	Friday	61.72	summer	no	No	Census Tract 18, King County, Washington	77.9	18	1	0.572131148	0.12786885	0.0278689	0.0081967	0.003278689
337	8	53033001800	15	28	61	268	1162	1452	5/1/2020	95993	Tier 3	Sunday	73.42	summer	no	Yes	Census Tract 18, King County, Washington	77.9	18	1	0.800275482	0.184573	0.042011	0.0192837	0.010330579
338	9	53033001800	0	4	32	177	759	1099	5/1/2020	95993	Tier 3	Friday	68.75	summer	no	No	Census Tract 18, King County, Washington	77.9	18	1	0.690627843	0.16105551	0.0291174	0.0036397	0
339	10	53033001800	26	32	48	123	741	990	5/1/2020	95993	Tier 3	Wednesday	58.75	fall	no	No	Census Tract 18, King County, Washington	77.9	18	1	0.748484848	0.12424242	0.0484848	0.0323232	0.026262626
340	12	53033001800	39	50	104	159	871	1002	5/1/2020	95993	Tier 3	Saturday	47.21	fall	no	Yes	Census Tract 18, King County, Washington	77.9	18	1	0.869261477	0.15868263	0.1037924	0.0499002	0.038922156
341	13	53033001800	14	36	86	244	946	1030	5/1/2020	95993	Tier 3	Friday	44.92	fall	no	No	Census Tract 18, King County, Washington	77.9	18	1	0.918446602	0.2368932	0.0834951	0.0349515	0.013592233
342	14	53033001800	1	8	50	174	636	912	5/1/2020	95993	Tier 3	Wednesday	44.87	winter	no	No	Census Tract 18, King County, Washington	77.9	18	1	0.697368421	0.19078947	0.0548246	0.0087719	0.001096491
343	15	53033001800	0	0	1	26	257	1071	5/1/2020	95993	Tier 3	Tuesday	39.28	winter	no	No	Census Tract 18, King County, Washington	77.9	18	1	0.239962652	0.02427638	0.0009337	0	0
344	16	53033001800	13	37	65	118	609	1026	5/1/2020	95993	Tier 3	Wednesday	37.65	winter	no	No	Census Tract 18, King County, Washington	77.9	18	1	0.593567251	0.11500975	0.0633528	0.0360624	0.012670565
345	17	53033001800	0	4	29	141	644	1206	5/1/2020	95993	Tier 3	Wednesday	46.75	winter	no	No	Census Tract 18, King County, Washington	77.9	18	1	0.533996683	0.11691542	0.0240464	0.0033167	0
346	18	53033001800	28	67	123	215	881	1098	5/1/2020	95993	Tier 3	Friday	46.7	spring	no	No	Census Tract 18, King County, Washington	77.9	18	1	0.802367942	0.19581056	0.1120219	0.06102	0.025500911
347	19	53033001800	29	35	50	107	657	1397	5/1/2020	95993	Tier 3	Friday	64.83	spring	yes	No	Census Tract 18, King County, Washington	77.9	18	1	0.470293486	0.0765927	0.035791	0.0250537	0.020758769
348	20	53033001800	7	13	32	92	536	1293	5/1/2020	95993	Tier 3	Friday	51.8	spring	yes	No	Census Tract 18, King County, Washington	77.9	18	1	0.41453983	0.07115236	0.0247486	0.0100541	0.005413766
349	21	53033001800	1	1	28	145	670	1192	5/1/2020	95993	Tier 3	Friday	64.08	spring	yes	No	Census Tract 18, King County, Washington	77.9	18	1	0.562080537	0.1216443	0.0234899	0.0008389	0.000838926
350	22	53033001800	3	10	36	115	432	1165	5/1/2020	95993	Tier 3	Sunday	70.04	spring	yes	Yes	Census Tract 18, King County, Washington	77.9	18	1	0.370815451	0.09871245	0.0309013	0.0085837	0.002575107
351	23	53033001800	11	47	77	176	750	1404	5/1/2020	95993	Tier 3	Friday	66.13	summer	yes	No	Census Tract 18, King County, Washington	77.9	18	1	0.534188034	0.12535613	0.0548433	0.0334758	0.007834758
352	24	53033001800	5	19	50	115	624	1370	5/1/2020	95993	Tier 3	Friday	59.62	summer	yes	No	Census Tract 18, King County, Washington	77.9	18	1	0.455474453	0.08394161	0.0364964	0.0138686	0.003649635
353	25	53033001800	4	10	23	83	461	1249	5/1/2020	95993	Tier 3	Friday	61.49	summer	yes	No	Census Tract 18, King County, Washington	77.9	18	1	0.369095276	0.06645316	0.0184147	0.0080064	0.003202562
354	26	53033001800	7	34	80	219	881	1117	5/1/2020	95993	Tier 3	Friday	54.69	fall	yes	No	Census Tract 18, King County, Washington	77.9	18	1	0.788719785	0.19606088	0.0716204	0.0304387	0.006266786
355	27	53033001800	35	87	155	275	1357	1643	5/1/2020	95993	Tier 3	Friday	38.63	fall	yes	No	Census Tract 18, King County, Washington	77.9	18	1	0.82592818	0.16737675	0.0943396	0.0529519	0.021302495
356	28	53033001800	23	36	65	140	722	1241	5/1/2020	95993	Tier 3	Friday	43.42	winter	yes	No	Census Tract 18, King County, Washington	77.9	18	1	0.58178888	0.11281225	0.0523771	0.0290089	0.018533441
357	29	53033001800	27	47	78	200	974	1220	5/1/2020	95993	Tier 3	Friday	44.83	winter	yes	No	Census Tract 18, King County, Washington	77.9	18	1	0.798360656	0.16393443	0.0639344	0.0385246	0.022131148
358	30	53033001800	9	23	77	191	860	1355	5/1/2020	95993	Tier 3	Wednesday	46	winter	yes	No	Census Tract 18, King County, Washington	77.9	18	1	0.634686347	0.14095941	0.0568266	0.0169742	0.006642066
359	31	53033001800	79	104	149	284	1329	1327	5/1/2020	95993	Tier 3	Friday	51.34	spring	yes	No	Census Tract 18, King County, Washington	77.9	18	1	1.001507159	0.21401658	0.1122833	0.0783723	0.059532781
360	32	53033001800	0	1	23	149	576	1129	5/1/2020	95993	Tier 3	Friday	64.06	summer	yes	No	Census Tract 18, King County, Washington	77.9	18	1	0.510186005	0.1319752	0.020372	0.0008857	0
361	33	53033001800	2	2	9	26	114	376	5/1/2020	95993	Tier 3	Friday	40.83	fall	yes	No	Census Tract 18, King County, Washington	77.9	18	1	0.303191489	0.06914894	0.0239362	0.0053191	0.005319149
362	34	53033001800	0	7	46	201	809	1385	5/1/2020	95993	Tier 3	Friday	50.63	winter	yes	No	Census Tract 18, King County, Washington	77.9	18	1	0.584115523	0.14512635	0.033213	0.0050542	0
363	35	53033001800	1	5	20	90	656	1419	5/1/2020	95993	Tier 3	Friday	66.79	spring	yes	No	Census Tract 18, King County, Washington	77.9	18	1	0.462297393	0.06342495	0.0140944	0.0035236	0.000704722
364	36	53033001800	10	17	43	134	669	1149	5/1/2020	95993	Tier 3	Friday	61.83	summer	yes	No	Census Tract 18, King County, Washington	77.9	18	1	0.582245431	0.11662315	0.0374238	0.0147955	0.00870322
365	37	53033001800	0	0	19	131	630	1242	5/1/2020	95993	Tier 3	Sunday	64.54	summer	yes	Yes	Census Tract 18, King County, Washington	77.9	18	1	0.507246377	0.10547504	0.0152979	0	0
366	1	53033001900	0	0	1	23	151	485	5/1/2020	89448	Tier 3	Friday	55.16	spring	no	No	Census Tract 19, King County, Washington	73.6	19	1	0.311340206	0.04742268	0.0020619	0	0
367	2	53033001900	0	1	8	47	262	756	5/1/2020	89448	Tier 3	Friday	67.04	spring	no	No	Census Tract 19, King County, Washington	73.6	19	1	0.346560847	0.06216931	0.010582	0.0013228	0
368	3	53033001900	2	5	16	43	221	828	5/1/2020	89448	Tier 3	Sunday	76.8	spring	no	Yes	Census Tract 19, King County, Washington	73.6	19	1	0.266908213	0.05193237	0.0193237	0.0060386	0.002415459
369	4	53033001900	0	4	24	75	441	846	5/1/2020	89448	Tier 3	Friday	67.79	spring	no	No	Census Tract 19, King County, Washington	73.6	19	1	0.521276596	0.08865248	0.0283688	0.0047281	0
370	5	53033001900	1	3	27	134	567	760	5/1/2020	89448	Tier 3	Thursday	64.52	spring	no	No	Census Tract 19, King County, Washington	73.6	19	1	0.746052632	0.17631579	0.0355263	0.0039474	0.00131579
371	6	53033001900	5	19	48	141	627	800	5/1/2020	89448	Tier 3	Friday	68.88	summer	no	No	Census Tract 19, King County, Washington	73.6	19	1	0.78375	0.17625	0.06	0.02375	0.00625
372	7	53033001900	0	3	29	95	523	1048	5/1/2020	89448	Tier 3	Friday	61.72	summer	no	No	Census Tract 19, King County, Washington	73.6	19	1	0.499045802	0.09064885	0.0276718	0.0028626	0
373	8	53033001900	1	3	15	96	541	849	5/1/2020	89448	Tier 3	Sunday	73.42	summer	no	Yes	Census Tract 19, King County, Washington	73.6	19	1	0.637220259	0.1130742	0.0176678	0.0035336	0.001177856
374	9	53033001900	3	12	33	89	400	738	5/1/2020	89448	Tier 3	Friday	68.75	summer	no	No	Census Tract 19, King County, Washington	73.6	19	1	0.54200542	0.12059621	0.0447154	0.0162602	0.004065041
375	10	53033001900	0	0	15	53	266	997	5/1/2020	89448	Tier 3	Wednesday	58.75	fall	no	No	Census Tract 19, King County, Washington	73.6	19	1	0.266800401	0.05315948	0.0150451	0	0
376	12	53033001900	0	3	37	132	504	807	5/1/2020	89448	Tier 3	Saturday	47.21	fall	no	Yes	Census Tract 19, King County, Washington	73.6	19	1	0.624535316	0.16356877	0.0458488	0.0037175	0
377	13	53033001900	1	3	13	41	259	830	5/1/2020	89448	Tier 3	Friday	44.92	fall	no	No	Census Tract 19, King County, Washington	73.6	19	1	0.312048193	0.04939759	0.0156627	0.0036145	0.001204819
378	14	53033001900	0	6	17	69	320	1062	5/1/2020	89448	Tier 3	Wednesday	44.87	winter	no	No	Census Tract 19, King County, Washington	73.6	19	1	0.301318267	0.06497175	0.0160075	0.0056497	0
379	15	53033001900	0	0	4	37	254	923	5/1/2020	89448	Tier 3	Tuesday	39.28	winter	no	No	Census Tract 19, King County, Washington	73.6	19	1	0.275189599	0.04008667	0.0043337	0	0
380	16	53033001900	0	1	5	36	239	926	5/1/2020	89448	Tier 3	Wednesday	37.65	winter	no	No	Census Tract 19, King County, Washington	73.6	19	1	0.258099352	0.03887689	0.0053996	0.0010799	0
381	17	53033001900	0	1	6	61	307	941	5/1/2020	89448	Tier 3	Wednesday	46.75	winter	no	No	Census Tract 19, King County, Washington	73.6	19	1	0.326248672	0.06482465	0.0063762	0.0010627	0
382	18	53033001900	1	7	13	29	277	910	5/1/2020	89448	Tier 3	Friday	46.7	spring	no	No	Census Tract 19, King County, Washington	73.6	19	1	0.304395604	0.03186813	0.0142857	0.0076923	0.001098901
383	19	53033001900	0	1	9	32	207	1024	5/1/2020	89448	Tier 3	Friday	64.83	spring	yes	No	Census Tract 19, King County, Washington	73.6	19	1	0.202148438	0.03125	0.0087891	0.0009766	0
384	20	53033001900	1	5	10	38	214	895	5/1/2020	89448	Tier 3	Friday	51.8	spring	yes	No	Census Tract 19, King County, Washington	73.6	19	1	0.239106145	0.0424581	0.0111732	0.0055866	0.001117318
385	21	53033001900	0	0	6	44	267	893	5/1/2020	89448	Tier 3	Friday	64.08	spring	yes	No	Census Tract 19, King County, Washington	73.6	19	1	0.298992161	0.04927212	0.0067189	0	0
386	22	53033001900	0	0	0	12	148	844	5/1/2020	89448	Tier 3	Sunday	70.04	spring	yes	Yes	Census Tract 19, King County, Washington	73.6	19	1	0.17535545	0.01421801	0	0	0
387	23	53033001900	1	3	6	54	224	990	5/1/2020	89448	Tier 3	Friday	66.13	summer	yes	No	Census Tract 19, King County, Washington	73.6	19	1	0.226262626	0.05454545	0.0060606	0.0030303	0.001010101
388	24	53033001900	0	1	4	39	159	869	5/1/2020	89448	Tier 3	Friday	59.62	summer	yes	No	Census Tract 19, King County, Washington	73.6	19	1	0.18296893	0.04487917	0.004603	0.0011507	0
389	25	53033001900	10	15	26	67	343	987	5/1/2020	89448	Tier 3	Friday	61.49	summer	yes	No	Census Tract 19, King County, Washington	73.6	19	1	0.34751773	0.06788247	0.0263425	0.0151976	0.010131712
390	26	53033001900	19	22	28	61	417	869	5/1/2020	89448	Tier 3	Friday	54.69	fall	yes	No	Census Tract 19, King County, Washington	73.6	19	1	0.47986191	0.07019563	0.0322209	0.0253165	0.021864212
391	27	53033001900	0	1	3	14	180	921	5/1/2020	89448	Tier 3	Friday	38.63	fall	yes	No	Census Tract 19, King County, Washington	73.6	19	1	0.195439739	0.01520087	0.0032573	0.0010858	0
392	28	53033001900	0	1	7	38	231	854	5/1/2020	89448	Tier 3	Friday	43.42	winter	yes	No	Census Tract 19, King County, Washington	73.6	19	1	0.270491803	0.04449649	0.0081967	0.001171	0
393	29	53033001900	3	5	12	48	251	990	5/1/2020	89448	Tier 3	Friday	44.83	winter	yes	No	Census Tract 19, King County, Washington	73.6	19	1	0.253535354	0.04848485	0.0121212	0.0050505	0.003030303
394	30	53033001900	0	2	13	90	315	877	5/1/2020	89448	Tier 3	Wednesday	46	winter	yes	No	Census Tract 19, King County, Washington	73.6	19	1	0.359179019	0.10262258	0.0148233	0.0022805	0
395	31	53033001900	0	0	1	25	175	941	5/1/2020	89448	Tier 3	Friday	51.34	spring	yes	No	Census Tract 19, King County, Washington	73.6	19	1	0.18597237	0.02656748	0.0010627	0	0
396	32	53033001900	2	3	9	42	182	870	5/1/2020	89448	Tier 3	Friday	64.06	summer	yes	No	Census Tract 19, King County, Washington	73.6	19	1	0.209195402	0.04827586	0.0103448	0.0034483	0.002298851
397	33	53033001900	6	9	12	29	146	402	5/1/2020	89448	Tier 3	Friday	40.83	fall	yes	No	Census Tract 19, King County, Washington	73.6	19	1	0.36318408	0.0721393	0.0298507	0.0223881	0.014925373
398	34	53033001900	3	3	17	50	253	841	5/1/2020	89448	Tier 3	Friday	50.63	winter	yes	No	Census Tract 19, King County, Washington	73.6	19	1	0.300832342	0.05945303	0.020214	0.0035672	0.003567182
399	35	53033001900	0	0	0	12	149	952	5/1/2020	89448	Tier 3	Friday	66.79	spring	yes	No	Census Tract 19, King County, Washington	73.6	19	1	0.156512605	0.01260504	0	0	0
400	36	53033001900	0	1	20	51	188	1118	5/1/2020	89448	Tier 3	Friday	61.83	summer	yes	No	Census Tract 19, King County, Washington	73.6	19	1	0.168157424	0.04561717	0.0178891	0.0008945	0
401	37	53033001900	0	0	8	43	263	911	5/1/2020	89448	Tier 3	Sunday	64.54	summer	yes	Yes	Census Tract 19, King County, Washington	73.6	19	1	0.288693743	0.04720088	0.0087816	0	0
402	1	53033002100	0	3	15	69	288	871	5/1/2020	113750	Tier 4	Friday	55.16	spring	no	No	Census Tract 21, King County, Washington	80.8	21	1	0.33065442	0.07921929	0.0172216	0.0034443	0
403	2	53033002100	3	6	39	81	396	1108	5/1/2020	113750	Tier 4	Friday	67.04	spring	no	No	Census Tract 21, King County, Washington	80.8	21	1	0.357400722	0.07310469	0.0351986	0.0054152	0.002707581
404	3	53033002100	3	14	31	95	478	1676	5/1/2020	113750	Tier 4	Sunday	76.8	spring	no	Yes	Census Tract 21, King County, Washington	80.8	21	1	0.285202864	0.05668258	0.0184964	0.0083532	0.001789976
405	4	53033002100	9	37	84	214	1036	1345	5/1/2020	113750	Tier 4	Friday	67.79	spring	no	No	Census Tract 21, King County, Washington	80.8	21	1	0.770260223	0.15910781	0.0624535	0.0275093	0.00669145
406	5	53033002100	2	3	19	57	499	1234	5/1/2020	113750	Tier 4	Thursday	64.52	spring	no	No	Census Tract 21, King County, Washington	80.8	21	1	0.404376013	0.04619125	0.0153971	0.0024311	0.001620746
407	6	53033002100	51	130	130	573	1544	1206	5/1/2020	113750	Tier 4	Friday	68.88	summer	no	No	Census Tract 21, King County, Washington	80.8	21	1	1.28026534	0.47512438	0.1077944	0.1077944	0.042288557
408	7	53033002100	0	9	45	143	770	1212	5/1/2020	113750	Tier 4	Friday	61.72	summer	no	No	Census Tract 21, King County, Washington	80.8	21	1	0.635313531	0.1179868	0.0371287	0.0074257	0
409	8	53033002100	0	1	9	72	277	666	5/1/2020	113750	Tier 4	Sunday	73.42	summer	no	Yes	Census Tract 21, King County, Washington	80.8	21	1	0.415915916	0.10810811	0.0135135	0.0015015	0
410	9	53033002100	3	15	33	133	711	1431	5/1/2020	113750	Tier 4	Friday	68.75	summer	no	No	Census Tract 21, King County, Washington	80.8	21	1	0.496855346	0.092942	0.0230608	0.0104822	0.002096436
411	10	53033002100	2	3	18	57	333	1378	5/1/2020	113750	Tier 4	Wednesday	58.75	fall	no	No	Census Tract 21, King County, Washington	80.8	21	1	0.241654572	0.0413643	0.0130624	0.0021771	0.001451379
412	12	53033002100	0	3	21	92	463	1405	5/1/2020	113750	Tier 4	Saturday	47.21	fall	no	Yes	Census Tract 21, King County, Washington	80.8	21	1	0.329537367	0.06548043	0.0149466	0.0021352	0
413	13	53033002100	0	1	7	24	135	788	5/1/2020	113750	Tier 4	Friday	44.92	fall	no	No	Census Tract 21, King County, Washington	80.8	21	1	0.171319797	0.03045685	0.0088832	0.001269	0
414	14	53033002100	4	5	29	115	477	1264	5/1/2020	113750	Tier 4	Wednesday	44.87	winter	no	No	Census Tract 21, King County, Washington	80.8	21	1	0.377373418	0.09098101	0.022943	0.0039557	0.003164557
415	15	53033002100	1	5	14	49	294	1220	5/1/2020	113750	Tier 4	Tuesday	39.28	winter	no	No	Census Tract 21, King County, Washington	80.8	21	1	0.240983607	0.04016393	0.0114754	0.0040984	0.000819672
416	16	53033002100	0	0	8	62	345	1322	5/1/2020	113750	Tier 4	Wednesday	37.65	winter	no	No	Census Tract 21, King County, Washington	80.8	21	1	0.26096823	0.04689864	0.0060514	0	0
417	17	53033002100	19	24	67	133	651	1414	5/1/2020	113750	Tier 4	Wednesday	46.75	winter	no	No	Census Tract 21, King County, Washington	80.8	21	1	0.46039604	0.09405941	0.0473833	0.0169731	0.013437058
418	18	53033002100	0	2	13	41	264	1199	5/1/2020	113750	Tier 4	Friday	46.7	spring	no	No	Census Tract 21, King County, Washington	80.8	21	1	0.220183486	0.03419516	0.0108424	0.0016681	0
419	19	53033002100	1	3	20	89	468	1505	5/1/2020	113750	Tier 4	Friday	64.83	spring	yes	No	Census Tract 21, King County, Washington	80.8	21	1	0.310963455	0.05913621	0.013289	0.0019934	0.000664452
420	20	53033002100	6	17	37	73	392	1467	5/1/2020	113750	Tier 4	Friday	51.8	spring	yes	No	Census Tract 21, King County, Washington	80.8	21	1	0.267211997	0.04976142	0.0252215	0.0115883	0.00408998
421	22	53033002100	3	5	14	47	263	1154	5/1/2020	113750	Tier 4	Sunday	70.04	spring	yes	Yes	Census Tract 21, King County, Washington	80.8	21	1	0.227902946	0.0407279	0.0121317	0.0043328	0.002599653
422	23	53033002100	9	20	34	74	397	1468	5/1/2020	113750	Tier 4	Friday	66.13	summer	yes	No	Census Tract 21, King County, Washington	80.8	21	1	0.270435967	0.05040872	0.0231608	0.013624	0.00613079
423	24	53033002100	0	1	13	105	482	1572	5/1/2020	113750	Tier 4	Friday	59.62	summer	yes	No	Census Tract 21, King County, Washington	80.8	21	1	0.306615776	0.06679389	0.0082697	0.0006361	0
424	25	53033002100	6	12	33	90	408	1279	5/1/2020	113750	Tier 4	Friday	61.49	summer	yes	No	Census Tract 21, King County, Washington	80.8	21	1	0.318999218	0.07036747	0.0258014	0.0093823	0.004691165
425	26	53033002100	8	22	47	124	579	1577	5/1/2020	113750	Tier 4	Friday	54.69	fall	yes	No	Census Tract 21, King County, Washington	80.8	21	1	0.367152822	0.07863031	0.0298034	0.0139505	0.005072923
426	27	53033002100	0	0	0	1	12	2001	5/1/2020	113750	Tier 4	Friday	38.63	fall	yes	No	Census Tract 21, King County, Washington	80.8	21	1	0.005997001	0.00049975	0	0	0
427	28	53033002100	0	11	38	93	403	1292	5/1/2020	113750	Tier 4	Friday	43.42	winter	yes	No	Census Tract 21, King County, Washington	80.8	21	1	0.311919505	0.07198142	0.0294118	0.0085139	0
428	29	53033002100	0	7	35	83	435	1553	5/1/2020	113750	Tier 4	Friday	44.83	winter	yes	No	Census Tract 21, King County, Washington	80.8	21	1	0.280103026	0.05344495	0.022537	0.0045074	0
429	30	53033002100	0	1	16	75	385	1576	5/1/2020	113750	Tier 4	Wednesday	46	winter	yes	No	Census Tract 21, King County, Washington	80.8	21	1	0.24428934	0.04758883	0.0101523	0.0006345	0
430	31	53033002100	0	4	12	62	360	1378	5/1/2020	113750	Tier 4	Friday	51.34	spring	yes	No	Census Tract 21, King County, Washington	80.8	21	1	0.261248186	0.04499274	0.0087083	0.0029028	0
431	32	53033002100	1	2	10	30	227	1096	5/1/2020	113750	Tier 4	Friday	64.06	summer	yes	No	Census Tract 21, King County, Washington	80.8	21	1	0.207116788	0.02737226	0.0091241	0.0018248	0.000912409
432	33	53033002100	0	1	5	21	190	761	5/1/2020	113750	Tier 4	Friday	40.83	fall	yes	No	Census Tract 21, King County, Washington	80.8	21	1	0.249671485	0.02759527	0.0065703	0.0013141	0
433	34	53033002100	0	7	32	122	524	1278	5/1/2020	113750	Tier 4	Friday	50.63	winter	yes	No	Census Tract 21, King County, Washington	80.8	21	1	0.410015649	0.09546166	0.0250391	0.0054773	0
434	35	53033002100	0	2	13	78	341	1285	5/1/2020	113750	Tier 4	Friday	66.79	spring	yes	No	Census Tract 21, King County, Washington	80.8	21	1	0.26536965	0.06070039	0.0101167	0.0015564	0
435	36	53033002100	2	10	21	45	270	1350	5/1/2020	113750	Tier 4	Friday	61.83	summer	yes	No	Census Tract 21, King County, Washington	80.8	21	1	0.2	0.03333333	0.0155556	0.0074074	0.001481482
436	37	53033002100	3	8	13	42	279	1154	5/1/2020	113750	Tier 4	Sunday	64.54	summer	yes	Yes	Census Tract 21, King County, Washington	80.8	21	1	0.241767764	0.03639515	0.0112652	0.0069324	0.002599653
437	5	53033002200	0	0	1	2	12	8	6/18/2020	134554	Tier 4	Thursday	64.52	spring	no	No	Census Tract 22, King County, Washington	76.5	22	1	1.5	0.25	0.125	0	0
438	6	53033002200	0	6	6	22	56	13	6/18/2020	134554	Tier 4	Friday	68.88	summer	no	No	Census Tract 22, King County, Washington	76.5	22	1	4.307692308	1.69230769	0.4615385	0.4615385	0
439	7	53033002200	1	3	20	30	101	13	6/18/2020	134554	Tier 4	Friday	61.72	summer	no	No	Census Tract 22, King County, Washington	76.5	22	1	7.769230769	2.30769231	1.5384615	0.2307692	0.076923077
440	9	53033002200	3	7	17	55	218	102	6/18/2020	134554	Tier 4	Friday	68.75	summer	no	No	Census Tract 22, King County, Washington	76.5	22	1	2.137254902	0.53921569	0.1666667	0.0686275	0.029411765
441	10	53033002200	1	6	8	14	45	9	6/18/2020	134554	Tier 4	Wednesday	58.75	fall	no	No	Census Tract 22, King County, Washington	76.5	22	1	5	1.55555556	0.8888889	0.6666667	0.111111111
442	12	53033002200	2	5	12	42	134	154	6/18/2020	134554	Tier 4	Saturday	47.21	fall	no	Yes	Census Tract 22, King County, Washington	76.5	22	1	0.87012987	0.27272727	0.0779221	0.0324675	0.012987013
443	14	53033002200	2	10	21	34	133	44	6/18/2020	134554	Tier 4	Wednesday	44.87	winter	no	No	Census Tract 22, King County, Washington	76.5	22	1	3.022727273	0.77272727	0.4772727	0.2272727	0.045454546
444	15	53033002200	0	0	1	3	12	16	6/18/2020	134554	Tier 4	Tuesday	39.28	winter	no	No	Census Tract 22, King County, Washington	76.5	22	1	0.75	0.1875	0.0625	0	0
445	16	53033002200	0	1	2	3	14	6	6/18/2020	134554	Tier 4	Wednesday	37.65	winter	no	No	Census Tract 22, King County, Washington	76.5	22	1	2.333333333	0.5	0.3333333	0.1666667	0
446	17	53033002200	0	0	0	3	30	3	6/18/2020	134554	Tier 4	Wednesday	46.75	winter	no	No	Census Tract 22, King County, Washington	76.5	22	1	10	1	0	0	0
447	18	53033002200	0	0	2	19	115	198	6/18/2020	134554	Tier 4	Friday	46.7	spring	no	No	Census Tract 22, King County, Washington	76.5	22	1	0.580808081	0.0959596	0.010101	0	0
448	19	53033002200	0	2	12	40	173	121	6/18/2020	134554	Tier 4	Friday	64.83	spring	yes	No	Census Tract 22, King County, Washington	76.5	22	1	1.429752066	0.33057851	0.0991736	0.0165289	0
449	20	53033002200	0	0	3	19	98	232	6/18/2020	134554	Tier 4	Friday	51.8	spring	yes	No	Census Tract 22, King County, Washington	76.5	22	1	0.422413793	0.08189655	0.012931	0	0
450	22	53033002200	0	0	0	1	2	6	6/18/2020	134554	Tier 4	Sunday	70.04	spring	yes	Yes	Census Tract 22, King County, Washington	76.5	22	1	0.333333333	0.16666667	0	0	0
451	23	53033002200	0	0	0	2	9	5	6/18/2020	134554	Tier 4	Friday	66.13	summer	yes	No	Census Tract 22, King County, Washington	76.5	22	1	1.8	0.4	0	0	0
452	25	53033002200	0	0	0	2	17	54	6/18/2020	134554	Tier 4	Friday	61.49	summer	yes	No	Census Tract 22, King County, Washington	76.5	22	1	0.314814815	0.03703704	0	0	0
453	26	53033002200	1	7	19	38	182	274	6/18/2020	134554	Tier 4	Friday	54.69	fall	yes	No	Census Tract 22, King County, Washington	76.5	22	1	0.664233577	0.13868613	0.0693431	0.0255474	0.003649635
454	28	53033002200	0	0	0	5	16	42	6/18/2020	134554	Tier 4	Friday	43.42	winter	yes	No	Census Tract 22, King County, Washington	76.5	22	1	0.380952381	0.11904762	0	0	0
455	29	53033002200	1	2	4	12	40	12	6/18/2020	134554	Tier 4	Friday	44.83	winter	yes	No	Census Tract 22, King County, Washington	76.5	22	1	3.333333333	1	0.3333333	0.1666667	0.083333333
456	31	53033002200	0	0	2	9	33	14	6/18/2020	134554	Tier 4	Friday	51.34	spring	yes	No	Census Tract 22, King County, Washington	76.5	22	1	2.357142857	0.64285714	0.1428571	0	0
457	33	53033002200	0	0	0	0	3	7	6/18/2020	134554	Tier 4	Friday	40.83	fall	yes	No	Census Tract 22, King County, Washington	76.5	22	1	0.428571429	0	0	0	0
458	34	53033002200	0	0	0	1	4	6	6/18/2020	134554	Tier 4	Friday	50.63	winter	yes	No	Census Tract 22, King County, Washington	76.5	22	1	0.666666667	0.16666667	0	0	0
459	35	53033002200	0	0	1	9	53	3	6/18/2020	134554	Tier 4	Friday	66.79	spring	yes	No	Census Tract 22, King County, Washington	76.5	22	1	17.66666667	3	0.3333333	0	0
460	36	53033002200	0	0	0	3	19	14	6/18/2020	134554	Tier 4	Friday	61.83	summer	yes	No	Census Tract 22, King County, Washington	76.5	22	1	1.357142857	0.21428571	0	0	0
461	37	53033002200	0	1	4	11	57	400	6/18/2020	134554	Tier 4	Sunday	64.54	summer	yes	Yes	Census Tract 22, King County, Washington	76.5	22	1	0.1425	0.0275	0.01	0.0025	0
462	1	53033002400	0	4	27	108	380	579	5/1/2020	126944	Tier 4	Friday	55.16	spring	no	No	Census Tract 24, King County, Washington	79.9	24	1	0.656303972	0.1865285	0.0466321	0.0069085	0
463	2	53033002400	7	23	68	175	678	1323	5/1/2020	126944	Tier 4	Friday	67.04	spring	no	No	Census Tract 24, King County, Washington	79.9	24	1	0.512471655	0.13227513	0.0513983	0.0173847	0.005291005
464	3	53033002400	10	28	57	135	629	1740	5/1/2020	126944	Tier 4	Sunday	76.8	spring	no	Yes	Census Tract 24, King County, Washington	79.9	24	1	0.361494253	0.07758621	0.0327586	0.016092	0.005747126
465	4	53033002400	0	16	66	309	1185	1428	5/1/2020	126944	Tier 4	Friday	67.79	spring	no	No	Census Tract 24, King County, Washington	79.9	24	1	0.829831933	0.21638655	0.0462185	0.0112045	0
466	5	53033002400	2	9	53	260	1055	1287	5/1/2020	126944	Tier 4	Thursday	64.52	spring	no	No	Census Tract 24, King County, Washington	79.9	24	1	0.81973582	0.2020202	0.041181	0.006993	0.001554002
467	6	53033002400	24	88	89	432	1244	1312	5/1/2020	126944	Tier 4	Friday	68.88	summer	no	No	Census Tract 24, King County, Washington	79.9	24	1	0.948170732	0.32926829	0.0678354	0.0670732	0.018292683
468	7	53033002400	3	6	100	254	1028	1468	5/1/2020	126944	Tier 4	Friday	61.72	summer	no	No	Census Tract 24, King County, Washington	79.9	24	1	0.70027248	0.17302452	0.0681199	0.0040872	0.002043597
469	8	53033002400	0	1	1	27	197	404	5/1/2020	126944	Tier 4	Sunday	73.42	summer	no	Yes	Census Tract 24, King County, Washington	79.9	24	1	0.487623762	0.06683168	0.0024752	0.0024752	0
470	9	53033002400	5	12	51	125	558	1050	5/1/2020	126944	Tier 4	Friday	68.75	summer	no	No	Census Tract 24, King County, Washington	79.9	24	1	0.531428571	0.11904762	0.0485714	0.0114286	0.004761905
471	10	53033002400	2	7	37	124	524	1492	5/1/2020	126944	Tier 4	Wednesday	58.75	fall	no	No	Census Tract 24, King County, Washington	79.9	24	1	0.351206434	0.08310992	0.0247989	0.0046917	0.001340483
472	12	53033002400	3	7	22	77	412	1398	5/1/2020	126944	Tier 4	Saturday	47.21	fall	no	Yes	Census Tract 24, King County, Washington	79.9	24	1	0.294706724	0.05507868	0.0157368	0.0050072	0.002145923
473	13	53033002400	0	0	2	11	78	624	5/1/2020	126944	Tier 4	Friday	44.92	fall	no	No	Census Tract 24, King County, Washington	79.9	24	1	0.125	0.01762821	0.0032051	0	0
474	14	53033002400	2	8	60	156	584	1423	5/1/2020	126944	Tier 4	Wednesday	44.87	winter	no	No	Census Tract 24, King County, Washington	79.9	24	1	0.410400562	0.10962755	0.0421644	0.0056219	0.001405481
475	15	53033002400	0	4	6	50	228	1483	5/1/2020	126944	Tier 4	Tuesday	39.28	winter	no	No	Census Tract 24, King County, Washington	79.9	24	1	0.153742414	0.03371544	0.0040459	0.0026972	0
476	16	53033002400	3	6	25	78	437	1443	5/1/2020	126944	Tier 4	Wednesday	37.65	winter	no	No	Census Tract 24, King County, Washington	79.9	24	1	0.302841303	0.05405405	0.017325	0.004158	0.002079002
477	17	53033002400	3	9	68	202	775	1478	5/1/2020	126944	Tier 4	Wednesday	46.75	winter	no	No	Census Tract 24, King County, Washington	79.9	24	1	0.52435724	0.13667118	0.0460081	0.0060893	0.00202977
478	18	53033002400	23	28	37	101	474	1351	5/1/2020	126944	Tier 4	Friday	46.7	spring	no	No	Census Tract 24, King County, Washington	79.9	24	1	0.350851221	0.07475944	0.0273871	0.0207254	0.017024426
479	19	53033002400	6	26	43	140	711	1820	5/1/2020	126944	Tier 4	Friday	64.83	spring	yes	No	Census Tract 24, King County, Washington	79.9	24	1	0.390659341	0.07692308	0.0236264	0.0142857	0.003296703
480	20	53033002400	1	4	11	93	395	1709	5/1/2020	126944	Tier 4	Friday	51.8	spring	yes	No	Census Tract 24, King County, Washington	79.9	24	1	0.231129315	0.05441779	0.0064365	0.0023406	0.000585138
481	22	53033002400	0	0	4	32	199	1616	5/1/2020	126944	Tier 4	Sunday	70.04	spring	yes	Yes	Census Tract 24, King County, Washington	79.9	24	1	0.123143564	0.01980198	0.0024752	0	0
482	23	53033002400	0	3	36	89	367	1349	5/1/2020	126944	Tier 4	Friday	66.13	summer	yes	No	Census Tract 24, King County, Washington	79.9	24	1	0.272053373	0.0659748	0.0266864	0.0022239	0
483	24	53033002400	1	5	19	113	473	1824	5/1/2020	126944	Tier 4	Friday	59.62	summer	yes	No	Census Tract 24, King County, Washington	79.9	24	1	0.259320175	0.06195175	0.0104167	0.0027412	0.000548246
484	25	53033002400	2	10	35	95	467	1449	5/1/2020	126944	Tier 4	Friday	61.49	summer	yes	No	Census Tract 24, King County, Washington	79.9	24	1	0.322291235	0.06556246	0.0241546	0.0069013	0.001380262
485	26	53033002400	0	0	8	43	267	1242	5/1/2020	126944	Tier 4	Friday	54.69	fall	yes	No	Census Tract 24, King County, Washington	79.9	24	1	0.214975845	0.03462158	0.0064412	0	0
486	28	53033002400	0	1	9	44	377	1325	5/1/2020	126944	Tier 4	Friday	43.42	winter	yes	No	Census Tract 24, King County, Washington	79.9	24	1	0.284528302	0.03320755	0.0067925	0.0007547	0
487	29	53033002400	10	34	85	182	699	1313	5/1/2020	126944	Tier 4	Friday	44.83	winter	yes	No	Census Tract 24, King County, Washington	79.9	24	1	0.532368621	0.13861386	0.0647372	0.0258949	0.007616146
488	30	53033002400	0	3	9	84	377	1274	5/1/2020	126944	Tier 4	Wednesday	46	winter	yes	No	Census Tract 24, King County, Washington	79.9	24	1	0.295918367	0.06593407	0.0070644	0.0023548	0
489	31	53033002400	0	4	45	108	471	1607	5/1/2020	126944	Tier 4	Friday	51.34	spring	yes	No	Census Tract 24, King County, Washington	79.9	24	1	0.293092719	0.06720597	0.0280025	0.0024891	0
490	32	53033002400	2	9	34	129	467	1040	5/1/2020	126944	Tier 4	Friday	64.06	summer	yes	No	Census Tract 24, King County, Washington	79.9	24	1	0.449038462	0.12403846	0.0326923	0.0086538	0.001923077
491	33	53033002400	0	0	9	37	153	569	5/1/2020	126944	Tier 4	Friday	40.83	fall	yes	No	Census Tract 24, King County, Washington	79.9	24	1	0.268892794	0.06502636	0.0158172	0	0
492	34	53033002400	16	24	59	160	734	1862	5/1/2020	126944	Tier 4	Friday	50.63	winter	yes	No	Census Tract 24, King County, Washington	79.9	24	1	0.394199785	0.08592911	0.0316864	0.0128894	0.008592911
493	35	53033002400	23	29	40	95	470	1528	5/1/2020	126944	Tier 4	Friday	66.79	spring	yes	No	Census Tract 24, King County, Washington	79.9	24	1	0.307591623	0.06217277	0.026178	0.0189791	0.015052356
494	36	53033002400	0	4	4	17	199	1234	5/1/2020	126944	Tier 4	Friday	61.83	summer	yes	No	Census Tract 24, King County, Washington	79.9	24	1	0.161264182	0.01377634	0.0032415	0.0032415	0
495	37	53033002400	0	1	3	48	222	1473	5/1/2020	126944	Tier 4	Sunday	64.54	summer	yes	Yes	Census Tract 24, King County, Washington	79.9	24	1	0.150712831	0.03258656	0.0020367	0.0006789	0
496	1	53033002500	0	0	0	5	43	201	5/1/2020	121635	Tier 4	Friday	55.16	spring	no	No	Census Tract 25, King County, Washington	80.2	25	1	0.213930348	0.02487562	0	0	0
497	2	53033002500	8	9	15	46	236	503	5/1/2020	121635	Tier 4	Friday	67.04	spring	no	No	Census Tract 25, King County, Washington	80.2	25	1	0.469184891	0.09145129	0.0298211	0.0178926	0.015904573
498	3	53033002500	0	0	2	7	105	337	5/1/2020	121635	Tier 4	Sunday	76.8	spring	no	Yes	Census Tract 25, King County, Washington	80.2	25	1	0.3115727	0.02077151	0.0059347	0	0
499	4	53033002500	1	3	24	93	348	430	5/1/2020	121635	Tier 4	Friday	67.79	spring	no	No	Census Tract 25, King County, Washington	80.2	25	1	0.809302326	0.21627907	0.055814	0.0069767	0.002325581
500	5	53033002500	0	0	0	12	151	419	5/1/2020	121635	Tier 4	Thursday	64.52	spring	no	No	Census Tract 25, King County, Washington	80.2	25	1	0.360381862	0.02863962	0	0	0
501	6	53033002500	0	1	1	41	124	513	5/1/2020	121635	Tier 4	Friday	68.88	summer	no	No	Census Tract 25, King County, Washington	80.2	25	1	0.2417154	0.07992203	0.0019493	0.0019493	0
502	7	53033002500	0	1	3	74	305	604	5/1/2020	121635	Tier 4	Friday	61.72	summer	no	No	Census Tract 25, King County, Washington	80.2	25	1	0.504966887	0.12251656	0.0049669	0.0016556	0
503	8	53033002500	0	0	2	9	162	536	5/1/2020	121635	Tier 4	Sunday	73.42	summer	no	Yes	Census Tract 25, King County, Washington	80.2	25	1	0.302238806	0.01679104	0.0037313	0	0
504	9	53033002500	0	0	8	47	183	256	5/1/2020	121635	Tier 4	Friday	68.75	summer	no	No	Census Tract 25, King County, Washington	80.2	25	1	0.71484375	0.18359375	0.03125	0	0
505	10	53033002500	0	0	4	32	176	533	5/1/2020	121635	Tier 4	Wednesday	58.75	fall	no	No	Census Tract 25, King County, Washington	80.2	25	1	0.330206379	0.06003752	0.0075047	0	0
506	12	53033002500	0	0	2	26	104	328	5/1/2020	121635	Tier 4	Saturday	47.21	fall	no	Yes	Census Tract 25, King County, Washington	80.2	25	1	0.317073171	0.07926829	0.0060976	0	0
507	13	53033002500	0	13	25	44	184	587	5/1/2020	121635	Tier 4	Friday	44.92	fall	no	No	Census Tract 25, King County, Washington	80.2	25	1	0.313458262	0.07495741	0.0425894	0.0221465	0
508	14	53033002500	0	0	10	37	165	502	5/1/2020	121635	Tier 4	Wednesday	44.87	winter	no	No	Census Tract 25, King County, Washington	80.2	25	1	0.328685259	0.07370518	0.0199203	0	0
509	15	53033002500	0	0	0	25	100	554	5/1/2020	121635	Tier 4	Tuesday	39.28	winter	no	No	Census Tract 25, King County, Washington	80.2	25	1	0.180505415	0.04512635	0	0	0
510	16	53033002500	0	0	1	39	152	545	5/1/2020	121635	Tier 4	Wednesday	37.65	winter	no	No	Census Tract 25, King County, Washington	80.2	25	1	0.278899083	0.07155963	0.0018349	0	0
511	17	53033002500	0	1	12	40	183	458	5/1/2020	121635	Tier 4	Wednesday	46.75	winter	no	No	Census Tract 25, King County, Washington	80.2	25	1	0.399563319	0.08733624	0.0262009	0.0021834	0
512	18	53033002500	0	0	15	42	198	496	5/1/2020	121635	Tier 4	Friday	46.7	spring	no	No	Census Tract 25, King County, Washington	80.2	25	1	0.399193548	0.08467742	0.0302419	0	0
513	19	53033002500	1	2	2	17	137	300	5/1/2020	121635	Tier 4	Friday	64.83	spring	yes	No	Census Tract 25, King County, Washington	80.2	25	1	0.456666667	0.05666667	0.0066667	0.0066667	0.003333333
514	20	53033002500	0	0	0	5	65	360	5/1/2020	121635	Tier 4	Friday	51.8	spring	yes	No	Census Tract 25, King County, Washington	80.2	25	1	0.180555556	0.01388889	0	0	0
515	22	53033002500	1	2	2	10	72	451	5/1/2020	121635	Tier 4	Sunday	70.04	spring	yes	Yes	Census Tract 25, King County, Washington	80.2	25	1	0.159645233	0.02217295	0.0044346	0.0044346	0.002217295
516	23	53033002500	0	0	5	45	210	768	5/1/2020	121635	Tier 4	Friday	66.13	summer	yes	No	Census Tract 25, King County, Washington	80.2	25	1	0.2734375	0.05859375	0.0065104	0	0
517	24	53033002500	1	2	3	7	45	545	5/1/2020	121635	Tier 4	Friday	59.62	summer	yes	No	Census Tract 25, King County, Washington	80.2	25	1	0.082568807	0.01284404	0.0055046	0.0036697	0.001834862
518	25	53033002500	1	10	36	72	318	692	5/1/2020	121635	Tier 4	Friday	61.49	summer	yes	No	Census Tract 25, King County, Washington	80.2	25	1	0.459537572	0.10404624	0.0520231	0.0144509	0.001445087
519	26	53033002500	0	0	18	84	404	565	5/1/2020	121635	Tier 4	Friday	54.69	fall	yes	No	Census Tract 25, King County, Washington	80.2	25	1	0.715044248	0.14867257	0.0318584	0	0
520	28	53033002500	1	1	3	29	89	441	5/1/2020	121635	Tier 4	Friday	43.42	winter	yes	No	Census Tract 25, King County, Washington	80.2	25	1	0.201814059	0.06575964	0.0068027	0.0022676	0.002267574
521	29	53033002500	0	8	17	56	331	1065	5/1/2020	121635	Tier 4	Friday	44.83	winter	yes	No	Census Tract 25, King County, Washington	80.2	25	1	0.310798122	0.05258216	0.0159624	0.0075117	0
522	30	53033002500	0	6	23	57	267	495	5/1/2020	121635	Tier 4	Wednesday	46	winter	yes	No	Census Tract 25, King County, Washington	80.2	25	1	0.539393939	0.11515152	0.0464646	0.0121212	0
523	31	53033002500	0	1	1	9	74	512	5/1/2020	121635	Tier 4	Friday	51.34	spring	yes	No	Census Tract 25, King County, Washington	80.2	25	1	0.14453125	0.01757813	0.0019531	0.0019531	0
524	32	53033002500	0	1	4	24	204	975	5/1/2020	121635	Tier 4	Friday	64.06	summer	yes	No	Census Tract 25, King County, Washington	80.2	25	1	0.209230769	0.02461538	0.0041026	0.0010256	0
525	33	53033002500	0	0	2	11	42	227	5/1/2020	121635	Tier 4	Friday	40.83	fall	yes	No	Census Tract 25, King County, Washington	80.2	25	1	0.185022026	0.04845815	0.0088106	0	0
526	34	53033002500	0	0	1	17	197	656	5/1/2020	121635	Tier 4	Friday	50.63	winter	yes	No	Census Tract 25, King County, Washington	80.2	25	1	0.300304878	0.02591463	0.0015244	0	0
527	35	53033002500	3	7	10	24	156	597	5/1/2020	121635	Tier 4	Friday	66.79	spring	yes	No	Census Tract 25, King County, Washington	80.2	25	1	0.261306533	0.04020101	0.0167504	0.0117253	0.005025126
528	36	53033002500	0	0	0	2	55	670	5/1/2020	121635	Tier 4	Friday	61.83	summer	yes	No	Census Tract 25, King County, Washington	80.2	25	1	0.082089552	0.00298507	0	0	0
529	37	53033002500	0	0	1	4	40	366	5/1/2020	121635	Tier 4	Sunday	64.54	summer	yes	Yes	Census Tract 25, King County, Washington	80.2	25	1	0.109289617	0.01092896	0.0027322	0	0
530	1	53033002600	0	1	2	13	63	314	5/1/2020	114219	Tier 4	Friday	55.16	spring	no	No	Census Tract 26, King County, Washington	78.8	26	1	0.200636943	0.04140127	0.0063694	0.0031847	0
531	2	53033002600	0	0	4	74	269	640	5/1/2020	114219	Tier 4	Friday	67.04	spring	no	No	Census Tract 26, King County, Washington	78.8	26	1	0.4203125	0.115625	0.00625	0	0
532	3	53033002600	0	0	7	47	259	677	5/1/2020	114219	Tier 4	Sunday	76.8	spring	no	Yes	Census Tract 26, King County, Washington	78.8	26	1	0.382570162	0.06942393	0.0103397	0	0
533	4	53033002600	0	0	10	53	353	618	5/1/2020	114219	Tier 4	Friday	67.79	spring	no	No	Census Tract 26, King County, Washington	78.8	26	1	0.571197411	0.08576052	0.0161812	0	0
534	5	53033002600	0	1	14	80	386	598	5/1/2020	114219	Tier 4	Thursday	64.52	spring	no	No	Census Tract 26, King County, Washington	78.8	26	1	0.64548495	0.13377926	0.0234114	0.0016722	0
535	6	53033002600	0	0	4	62	380	622	5/1/2020	114219	Tier 4	Friday	68.88	summer	no	No	Census Tract 26, King County, Washington	78.8	26	1	0.610932476	0.09967846	0.0064309	0	0
536	7	53033002600	0	2	13	115	394	724	5/1/2020	114219	Tier 4	Friday	61.72	summer	no	No	Census Tract 26, King County, Washington	78.8	26	1	0.544198895	0.15883978	0.0179558	0.0027624	0
537	8	53033002600	0	0	8	70	323	651	5/1/2020	114219	Tier 4	Sunday	73.42	summer	no	Yes	Census Tract 26, King County, Washington	78.8	26	1	0.496159754	0.10752688	0.0122888	0	0
538	9	53033002600	0	1	7	57	344	602	5/1/2020	114219	Tier 4	Friday	68.75	summer	no	No	Census Tract 26, King County, Washington	78.8	26	1	0.571428571	0.09468439	0.0116279	0.0016611	0
539	10	53033002600	12	18	33	70	352	783	5/1/2020	114219	Tier 4	Wednesday	58.75	fall	no	No	Census Tract 26, King County, Washington	78.8	26	1	0.449553001	0.08939974	0.0421456	0.0229885	0.015325671
540	12	53033002600	0	4	30	118	391	715	5/1/2020	114219	Tier 4	Saturday	47.21	fall	no	Yes	Census Tract 26, King County, Washington	78.8	26	1	0.546853147	0.16503497	0.041958	0.0055944	0
541	13	53033002600	0	5	33	115	464	1045	5/1/2020	114219	Tier 4	Friday	44.92	fall	no	No	Census Tract 26, King County, Washington	78.8	26	1	0.444019139	0.11004785	0.0315789	0.0047847	0
542	14	53033002600	1	5	17	56	298	728	5/1/2020	114219	Tier 4	Wednesday	44.87	winter	no	No	Census Tract 26, King County, Washington	78.8	26	1	0.409340659	0.07692308	0.0233516	0.0068681	0.001373626
543	15	53033002600	0	10	19	33	216	812	5/1/2020	114219	Tier 4	Tuesday	39.28	winter	no	No	Census Tract 26, King County, Washington	78.8	26	1	0.266009852	0.04064039	0.023399	0.0123153	0
544	16	53033002600	0	0	13	60	290	802	5/1/2020	114219	Tier 4	Wednesday	37.65	winter	no	No	Census Tract 26, King County, Washington	78.8	26	1	0.36159601	0.07481297	0.0162095	0	0
545	17	53033002600	0	0	10	32	225	810	5/1/2020	114219	Tier 4	Wednesday	46.75	winter	no	No	Census Tract 26, King County, Washington	78.8	26	1	0.277777778	0.03950617	0.0123457	0	0
546	18	53033002600	0	0	2	15	145	819	5/1/2020	114219	Tier 4	Friday	46.7	spring	no	No	Census Tract 26, King County, Washington	78.8	26	1	0.177045177	0.01831502	0.002442	0	0
547	19	53033002600	18	35	67	153	730	1213	5/1/2020	114219	Tier 4	Friday	64.83	spring	yes	No	Census Tract 26, King County, Washington	78.8	26	1	0.601813685	0.12613355	0.055235	0.0288541	0.014839242
548	20	53033002600	0	3	12	34	240	944	5/1/2020	114219	Tier 4	Friday	51.8	spring	yes	No	Census Tract 26, King County, Washington	78.8	26	1	0.254237288	0.03601695	0.0127119	0.003178	0
549	22	53033002600	0	0	1	40	221	804	5/1/2020	114219	Tier 4	Sunday	70.04	spring	yes	Yes	Census Tract 26, King County, Washington	78.8	26	1	0.274875622	0.04975124	0.0012438	0	0
550	23	53033002600	0	1	16	39	205	999	5/1/2020	114219	Tier 4	Friday	66.13	summer	yes	No	Census Tract 26, King County, Washington	78.8	26	1	0.205205205	0.03903904	0.016016	0.001001	0
551	24	53033002600	0	2	8	56	256	991	5/1/2020	114219	Tier 4	Friday	59.62	summer	yes	No	Census Tract 26, King County, Washington	78.8	26	1	0.258324924	0.05650858	0.0080727	0.0020182	0
552	25	53033002600	19	22	29	59	412	962	5/1/2020	114219	Tier 4	Friday	61.49	summer	yes	No	Census Tract 26, King County, Washington	78.8	26	1	0.428274428	0.06133056	0.0301455	0.022869	0.01975052
553	26	53033002600	70	116	224	426	1765	1248	5/1/2020	114219	Tier 4	Friday	54.69	fall	yes	No	Census Tract 26, King County, Washington	78.8	26	1	1.414262821	0.34134615	0.1794872	0.0929487	0.056089744
554	27	53033002600	0	0	3	13	54	1599	5/1/2020	114219	Tier 4	Friday	38.63	fall	yes	No	Census Tract 26, King County, Washington	78.8	26	1	0.033771107	0.00813008	0.0018762	0	0
555	28	53033002600	8	15	28	52	337	770	5/1/2020	114219	Tier 4	Friday	43.42	winter	yes	No	Census Tract 26, King County, Washington	78.8	26	1	0.437662338	0.06753247	0.0363636	0.0194805	0.01038961
556	29	53033002600	0	5	25	68	330	984	5/1/2020	114219	Tier 4	Friday	44.83	winter	yes	No	Census Tract 26, King County, Washington	78.8	26	1	0.335365854	0.06910569	0.0254065	0.0050813	0
557	30	53033002600	1	1	24	59	309	718	5/1/2020	114219	Tier 4	Wednesday	46	winter	yes	No	Census Tract 26, King County, Washington	78.8	26	1	0.430362117	0.0821727	0.0334262	0.0013928	0.001392758
558	31	53033002600	0	0	9	59	314	735	5/1/2020	114219	Tier 4	Friday	51.34	spring	yes	No	Census Tract 26, King County, Washington	78.8	26	1	0.427210884	0.08027211	0.0122449	0	0
559	32	53033002600	2	12	32	78	286	633	5/1/2020	114219	Tier 4	Friday	64.06	summer	yes	No	Census Tract 26, King County, Washington	78.8	26	1	0.451816746	0.12322275	0.0505529	0.0189573	0.003159558
560	33	53033002600	0	1	9	32	162	317	5/1/2020	114219	Tier 4	Friday	40.83	fall	yes	No	Census Tract 26, King County, Washington	78.8	26	1	0.511041009	0.10094637	0.0283912	0.0031546	0
561	34	53033002600	4	12	19	62	297	717	5/1/2020	114219	Tier 4	Friday	50.63	winter	yes	No	Census Tract 26, King County, Washington	78.8	26	1	0.414225941	0.08647141	0.0264993	0.0167364	0.005578801
562	35	53033002600	7	10	27	67	306	741	5/1/2020	114219	Tier 4	Friday	66.79	spring	yes	No	Census Tract 26, King County, Washington	78.8	26	1	0.412955466	0.09041835	0.0364372	0.0134953	0.009446694
563	36	53033002600	0	0	0	17	177	801	5/1/2020	114219	Tier 4	Friday	61.83	summer	yes	No	Census Tract 26, King County, Washington	78.8	26	1	0.220973783	0.02122347	0	0	0
564	37	53033002600	1	10	30	91	394	793	5/1/2020	114219	Tier 4	Sunday	64.54	summer	yes	Yes	Census Tract 26, King County, Washington	78.8	26	1	0.496847415	0.1147541	0.037831	0.0126103	0.001261034
565	3	53033002700	0	1	19	70	265	218	5/10/2020	145500	Tier 4	Sunday	76.8	spring	no	Yes	Census Tract 27, King County, Washington	76.3	27	1	1.21559633	0.32110092	0.087156	0.0045872	0
566	1	53033002800	0	1	5	26	126	336	5/1/2020	137127	Tier 4	Friday	55.16	spring	no	No	Census Tract 28, King County, Washington	78	28	1	0.375	0.07738095	0.014881	0.0029762	0
567	2	53033002800	0	6	32	93	375	904	5/1/2020	137127	Tier 4	Friday	67.04	spring	no	No	Census Tract 28, King County, Washington	78	28	1	0.414823009	0.10287611	0.0353982	0.0066372	0
568	3	53033002800	3	22	47	160	685	1251	5/1/2020	137127	Tier 4	Sunday	76.8	spring	no	Yes	Census Tract 28, King County, Washington	78	28	1	0.54756195	0.12789768	0.0375699	0.0175859	0.002398082
569	4	53033002800	5	19	44	151	660	781	5/1/2020	137127	Tier 4	Friday	67.79	spring	no	No	Census Tract 28, King County, Washington	78	28	1	0.845070423	0.19334187	0.056338	0.0243278	0.006402049
570	5	53033002800	1	1	32	126	685	844	5/1/2020	137127	Tier 4	Thursday	64.52	spring	no	No	Census Tract 28, King County, Washington	78	28	1	0.811611374	0.1492891	0.0379147	0.0011848	0.001184834
571	6	53033002800	28	60	117	249	1020	892	5/1/2020	137127	Tier 4	Friday	68.88	summer	no	No	Census Tract 28, King County, Washington	78	28	1	1.143497758	0.27914798	0.1311659	0.0672646	0.031390135
572	7	53033002800	3	27	108	309	1070	998	5/1/2020	137127	Tier 4	Friday	61.72	summer	no	No	Census Tract 28, King County, Washington	78	28	1	1.072144289	0.30961924	0.1082164	0.0270541	0.003006012
573	8	53033002800	1	4	26	98	552	936	5/1/2020	137127	Tier 4	Sunday	73.42	summer	no	Yes	Census Tract 28, King County, Washington	78	28	1	0.58974359	0.10470085	0.0277778	0.0042735	0.001068376
574	9	53033002800	2	10	32	130	629	919	5/1/2020	137127	Tier 4	Friday	68.75	summer	no	No	Census Tract 28, King County, Washington	78	28	1	0.684439608	0.14145811	0.0348205	0.0108814	0.002176279
575	10	53033002800	0	3	19	125	464	916	5/1/2020	137127	Tier 4	Wednesday	58.75	fall	no	No	Census Tract 28, King County, Washington	78	28	1	0.506550218	0.13646288	0.0207424	0.0032751	0
576	12	53033002800	3	6	12	60	461	1014	5/1/2020	137127	Tier 4	Saturday	47.21	fall	no	Yes	Census Tract 28, King County, Washington	78	28	1	0.454635108	0.0591716	0.0118343	0.0059172	0.00295858
577	13	53033002800	6	17	25	74	398	879	5/1/2020	137127	Tier 4	Friday	44.92	fall	no	No	Census Tract 28, King County, Washington	78	28	1	0.452787258	0.08418658	0.0284414	0.0193402	0.006825939
578	14	53033002800	0	2	14	69	362	925	5/1/2020	137127	Tier 4	Wednesday	44.87	winter	no	No	Census Tract 28, King County, Washington	78	28	1	0.391351351	0.07459459	0.0151351	0.0021622	0
579	15	53033002800	0	0	8	43	342	974	5/1/2020	137127	Tier 4	Tuesday	39.28	winter	no	No	Census Tract 28, King County, Washington	78	28	1	0.351129363	0.04414784	0.0082136	0	0
580	16	53033002800	0	1	7	49	375	1042	5/1/2020	137127	Tier 4	Wednesday	37.65	winter	no	No	Census Tract 28, King County, Washington	78	28	1	0.359884837	0.04702495	0.0067179	0.0009597	0
581	17	53033002800	9	24	53	128	627	1097	5/1/2020	137127	Tier 4	Wednesday	46.75	winter	no	No	Census Tract 28, King County, Washington	78	28	1	0.571558797	0.11668186	0.0483136	0.0218778	0.008204193
582	18	53033002800	0	2	10	71	402	1094	5/1/2020	137127	Tier 4	Friday	46.7	spring	no	No	Census Tract 28, King County, Washington	78	28	1	0.367458867	0.06489945	0.0091408	0.0018282	0
583	19	53033002800	5	9	67	141	567	1097	5/1/2020	137127	Tier 4	Friday	64.83	spring	yes	No	Census Tract 28, King County, Washington	78	28	1	0.516864175	0.12853236	0.0610757	0.0082042	0.004557885
584	20	53033002800	2	11	39	168	692	1079	5/1/2020	137127	Tier 4	Friday	51.8	spring	yes	No	Census Tract 28, King County, Washington	78	28	1	0.641334569	0.15569972	0.0361446	0.0101946	0.001853568
585	21	53033002800	0	4	34	191	653	989	5/1/2020	137127	Tier 4	Friday	64.08	spring	yes	No	Census Tract 28, King County, Washington	78	28	1	0.660262892	0.19312437	0.0343782	0.0040445	0
586	22	53033002800	15	19	34	116	534	1070	5/1/2020	137127	Tier 4	Sunday	70.04	spring	yes	Yes	Census Tract 28, King County, Washington	78	28	1	0.499065421	0.10841121	0.0317757	0.017757	0.014018692
587	23	53033002800	4	13	41	127	656	1138	5/1/2020	137127	Tier 4	Friday	66.13	summer	yes	No	Census Tract 28, King County, Washington	78	28	1	0.576449912	0.1115993	0.0360281	0.0114236	0.003514939
588	24	53033002800	2	5	27	78	424	1211	5/1/2020	137127	Tier 4	Friday	59.62	summer	yes	No	Census Tract 28, King County, Washington	78	28	1	0.350123865	0.06440958	0.0222956	0.0041288	0.001651528
589	25	53033002800	17	46	73	127	641	1135	5/1/2020	137127	Tier 4	Friday	61.49	summer	yes	No	Census Tract 28, King County, Washington	78	28	1	0.564757709	0.11189427	0.0643172	0.0405286	0.014977974
590	26	53033002800	7	24	49	131	646	1072	5/1/2020	137127	Tier 4	Friday	54.69	fall	yes	No	Census Tract 28, King County, Washington	78	28	1	0.60261194	0.12220149	0.045709	0.0223881	0.006529851
591	27	53033002800	3	26	52	127	501	1133	5/1/2020	137127	Tier 4	Friday	38.63	fall	yes	No	Census Tract 28, King County, Washington	78	28	1	0.442188879	0.11209179	0.0458959	0.0229479	0.002647838
592	28	53033002800	3	10	41	147	553	964	5/1/2020	137127	Tier 4	Friday	43.42	winter	yes	No	Census Tract 28, King County, Washington	78	28	1	0.573651452	0.15248963	0.0425311	0.0103734	0.003112033
593	29	53033002800	1	3	13	71	368	1038	5/1/2020	137127	Tier 4	Friday	44.83	winter	yes	No	Census Tract 28, King County, Washington	78	28	1	0.354527938	0.06840077	0.0125241	0.0028902	0.000963391
594	30	53033002800	0	0	11	67	346	919	5/1/2020	137127	Tier 4	Wednesday	46	winter	yes	No	Census Tract 28, King County, Washington	78	28	1	0.376496192	0.07290533	0.0119695	0	0
595	31	53033002800	6	42	96	202	790	1217	5/1/2020	137127	Tier 4	Friday	51.34	spring	yes	No	Census Tract 28, King County, Washington	78	28	1	0.649137223	0.16598192	0.0788825	0.0345111	0.004930156
596	32	53033002800	4	8	49	144	553	1173	5/1/2020	137127	Tier 4	Friday	64.06	summer	yes	No	Census Tract 28, King County, Washington	78	28	1	0.47144075	0.12276215	0.0417732	0.0068201	0.00341006
597	33	53033002800	6	8	11	18	134	352	5/1/2020	137127	Tier 4	Friday	40.83	fall	yes	No	Census Tract 28, King County, Washington	78	28	1	0.380681818	0.05113636	0.03125	0.0227273	0.017045455
598	34	53033002800	0	7	25	56	265	1046	5/1/2020	137127	Tier 4	Friday	50.63	winter	yes	No	Census Tract 28, King County, Washington	78	28	1	0.25334608	0.05353728	0.0239006	0.0066922	0
599	35	53033002800	2	9	35	151	749	1915	5/1/2020	137127	Tier 4	Friday	66.79	spring	yes	No	Census Tract 28, King County, Washington	78	28	1	0.391122715	0.07885117	0.0182768	0.0046997	0.001044386
600	36	53033002800	5	11	25	121	498	1178	5/1/2020	137127	Tier 4	Friday	61.83	summer	yes	No	Census Tract 28, King County, Washington	78	28	1	0.422750424	0.10271647	0.0212224	0.0093379	0.004244482
601	37	53033002800	0	1	13	63	355	1006	5/1/2020	137127	Tier 4	Sunday	64.54	summer	yes	Yes	Census Tract 28, King County, Washington	78	28	1	0.352882704	0.06262425	0.0129225	0.000994	0
602	1	53033002900	0	0	6	23	89	205	5/1/2020	112969	Tier 4	Friday	55.16	spring	no	No	Census Tract 29, King County, Washington	86	29	1	0.434146341	0.11219512	0.0292683	0	0
603	2	53033002900	0	4	14	49	226	471	5/1/2020	112969	Tier 4	Friday	67.04	spring	no	No	Census Tract 29, King County, Washington	86	29	1	0.479830149	0.10403397	0.029724	0.0084926	0
604	3	53033002900	2	5	16	47	195	426	5/1/2020	112969	Tier 4	Sunday	76.8	spring	no	Yes	Census Tract 29, King County, Washington	86	29	1	0.457746479	0.11032864	0.0375587	0.0117371	0.004694836
605	4	53033002900	0	3	13	52	287	461	5/1/2020	112969	Tier 4	Friday	67.79	spring	no	No	Census Tract 29, King County, Washington	86	29	1	0.622559653	0.11279826	0.0281996	0.0065076	0
606	5	53033002900	0	1	7	31	201	434	5/1/2020	112969	Tier 4	Thursday	64.52	spring	no	No	Census Tract 29, King County, Washington	86	29	1	0.463133641	0.07142857	0.016129	0.0023041	0
607	6	53033002900	10	21	48	94	443	490	5/1/2020	112969	Tier 4	Friday	68.88	summer	no	No	Census Tract 29, King County, Washington	86	29	1	0.904081633	0.19183673	0.0979592	0.0428571	0.020408163
608	7	53033002900	1	11	37	127	460	514	5/1/2020	112969	Tier 4	Friday	61.72	summer	no	No	Census Tract 29, King County, Washington	86	29	1	0.894941634	0.24708171	0.0719844	0.0214008	0.001945525
609	8	53033002900	1	4	19	78	302	446	5/1/2020	112969	Tier 4	Sunday	73.42	summer	no	Yes	Census Tract 29, King County, Washington	86	29	1	0.677130045	0.17488789	0.0426009	0.0089686	0.002242153
610	9	53033002900	3	10	47	106	406	429	5/1/2020	112969	Tier 4	Friday	68.75	summer	no	No	Census Tract 29, King County, Washington	86	29	1	0.946386946	0.24708625	0.1095571	0.02331	0.006993007
611	10	53033002900	0	3	24	50	210	559	5/1/2020	112969	Tier 4	Wednesday	58.75	fall	no	No	Census Tract 29, King County, Washington	86	29	1	0.375670841	0.08944544	0.0429338	0.0053667	0
612	12	53033002900	19	44	73	138	491	455	5/1/2020	112969	Tier 4	Saturday	47.21	fall	no	Yes	Census Tract 29, King County, Washington	86	29	1	1.079120879	0.3032967	0.1604396	0.0967033	0.041758242
613	13	53033002900	1	3	14	33	156	431	5/1/2020	112969	Tier 4	Friday	44.92	fall	no	No	Census Tract 29, King County, Washington	86	29	1	0.361948956	0.07656613	0.0324826	0.0069606	0.002320186
614	14	53033002900	20	29	43	77	381	415	5/1/2020	112969	Tier 4	Wednesday	44.87	winter	no	No	Census Tract 29, King County, Washington	86	29	1	0.918072289	0.18554217	0.1036145	0.0698795	0.048192771
615	15	53033002900	2	11	30	58	326	502	5/1/2020	112969	Tier 4	Tuesday	39.28	winter	no	No	Census Tract 29, King County, Washington	86	29	1	0.64940239	0.11553785	0.059761	0.0219124	0.003984064
616	16	53033002900	1	10	32	63	229	443	5/1/2020	112969	Tier 4	Wednesday	37.65	winter	no	No	Census Tract 29, King County, Washington	86	29	1	0.516930023	0.14221219	0.0722348	0.0225734	0.002257336
617	17	53033002900	25	39	60	88	475	613	5/1/2020	112969	Tier 4	Wednesday	46.75	winter	no	No	Census Tract 29, King County, Washington	86	29	1	0.774877651	0.14355628	0.0978793	0.0636215	0.040783034
618	18	53033002900	2	8	18	42	172	419	5/1/2020	112969	Tier 4	Friday	46.7	spring	no	No	Census Tract 29, King County, Washington	86	29	1	0.410501193	0.10023866	0.0429594	0.0190931	0.00477327
619	19	53033002900	44	52	88	131	649	672	5/1/2020	112969	Tier 4	Friday	64.83	spring	yes	No	Census Tract 29, King County, Washington	86	29	1	0.96577381	0.19494048	0.1309524	0.077381	0.065476191
620	20	53033002900	0	0	10	53	266	597	5/1/2020	112969	Tier 4	Friday	51.8	spring	yes	No	Census Tract 29, King County, Washington	86	29	1	0.445561139	0.08877722	0.0167504	0	0
621	21	53033002900	0	0	5	61	235	506	5/1/2020	112969	Tier 4	Friday	64.08	spring	yes	No	Census Tract 29, King County, Washington	86	29	1	0.464426877	0.12055336	0.0098814	0	0
622	22	53033002900	0	10	22	40	185	419	5/1/2020	112969	Tier 4	Sunday	70.04	spring	yes	Yes	Census Tract 29, King County, Washington	86	29	1	0.441527446	0.09546539	0.052506	0.0238663	0
623	23	53033002900	8	16	26	41	205	539	5/1/2020	112969	Tier 4	Friday	66.13	summer	yes	No	Census Tract 29, King County, Washington	86	29	1	0.380333952	0.07606679	0.0482375	0.0296846	0.014842301
624	24	53033002900	0	0	7	39	228	618	5/1/2020	112969	Tier 4	Friday	59.62	summer	yes	No	Census Tract 29, King County, Washington	86	29	1	0.368932039	0.0631068	0.0113269	0	0
625	25	53033002900	7	15	39	83	351	519	5/1/2020	112969	Tier 4	Friday	61.49	summer	yes	No	Census Tract 29, King County, Washington	86	29	1	0.676300578	0.15992293	0.0751445	0.0289017	0.013487476
626	26	53033002900	53	82	116	159	773	536	5/1/2020	112969	Tier 4	Friday	54.69	fall	yes	No	Census Tract 29, King County, Washington	86	29	1	1.442164179	0.29664179	0.2164179	0.1529851	0.098880597
627	27	53033002900	1	9	20	52	249	549	5/1/2020	112969	Tier 4	Friday	38.63	fall	yes	No	Census Tract 29, King County, Washington	86	29	1	0.453551913	0.09471767	0.0364299	0.0163934	0.001821494
628	28	53033002900	32	48	61	73	440	511	5/1/2020	112969	Tier 4	Friday	43.42	winter	yes	No	Census Tract 29, King County, Washington	86	29	1	0.861056751	0.14285714	0.1193738	0.0939335	0.062622309
629	29	53033002900	33	68	104	185	672	541	5/1/2020	112969	Tier 4	Friday	44.83	winter	yes	No	Census Tract 29, King County, Washington	86	29	1	1.242144177	0.34195933	0.1922366	0.1256932	0.060998152
630	30	53033002900	1	15	53	142	542	604	5/1/2020	112969	Tier 4	Wednesday	46	winter	yes	No	Census Tract 29, King County, Washington	86	29	1	0.897350993	0.23509934	0.0877483	0.0248344	0.001655629
631	31	53033002900	1	9	21	84	299	545	5/1/2020	112969	Tier 4	Friday	51.34	spring	yes	No	Census Tract 29, King County, Washington	86	29	1	0.548623853	0.15412844	0.0385321	0.0165138	0.001834862
632	32	53033002900	3	5	21	63	293	595	5/1/2020	112969	Tier 4	Friday	64.06	summer	yes	No	Census Tract 29, King County, Washington	86	29	1	0.492436975	0.10588235	0.0352941	0.0084034	0.005042017
633	33	53033002900	8	16	31	41	199	237	5/1/2020	112969	Tier 4	Friday	40.83	fall	yes	No	Census Tract 29, King County, Washington	86	29	1	0.839662447	0.17299578	0.1308017	0.0675105	0.033755274
634	34	53033002900	3	14	48	138	655	1215	5/1/2020	112969	Tier 4	Friday	50.63	winter	yes	No	Census Tract 29, King County, Washington	86	29	1	0.53909465	0.11358025	0.0395062	0.0115226	0.002469136
635	35	53033002900	35	46	62	127	690	849	5/1/2020	112969	Tier 4	Friday	66.79	spring	yes	No	Census Tract 29, King County, Washington	86	29	1	0.812720848	0.14958775	0.0730271	0.0541814	0.041224971
636	36	53033002900	11	21	41	92	338	532	5/1/2020	112969	Tier 4	Friday	61.83	summer	yes	No	Census Tract 29, King County, Washington	86	29	1	0.635338346	0.17293233	0.0770677	0.0394737	0.020676692
637	37	53033002900	0	1	8	29	196	573	5/1/2020	112969	Tier 4	Sunday	64.54	summer	yes	Yes	Census Tract 29, King County, Washington	86	29	1	0.342059337	0.05061082	0.0139616	0.0017452	0
638	1	53033003000	1	6	20	62	262	452	5/1/2020	105581	Tier 3	Friday	55.16	spring	no	No	Census Tract 30, King County, Washington	84.1	30	1	0.579646018	0.13716814	0.0442478	0.0132743	0.002212389
639	2	53033003000	4	10	22	69	355	1064	5/1/2020	105581	Tier 3	Friday	67.04	spring	no	No	Census Tract 30, King County, Washington	84.1	30	1	0.333646617	0.06484962	0.0206767	0.0093985	0.003759399
640	3	53033003000	13	13	22	87	470	1133	5/1/2020	105581	Tier 3	Sunday	76.8	spring	no	Yes	Census Tract 30, King County, Washington	84.1	30	1	0.414827891	0.07678729	0.0194175	0.011474	0.011473963
641	4	53033003000	2	15	85	330	1070	1068	5/1/2020	105581	Tier 3	Friday	67.79	spring	no	No	Census Tract 30, King County, Washington	84.1	30	1	1.001872659	0.30898876	0.079588	0.0140449	0.001872659
642	5	53033003000	4	20	68	307	1029	991	5/1/2020	105581	Tier 3	Thursday	64.52	spring	no	No	Census Tract 30, King County, Washington	84.1	30	1	1.038345106	0.30978809	0.0686176	0.0201816	0.004036327
643	6	53033003000	1	4	34	141	627	1001	5/1/2020	105581	Tier 3	Friday	68.88	summer	no	No	Census Tract 30, King County, Washington	84.1	30	1	0.626373626	0.14085914	0.033966	0.003996	0.000999001
644	7	53033003000	1	5	49	171	694	1045	5/1/2020	105581	Tier 3	Friday	61.72	summer	no	No	Census Tract 30, King County, Washington	84.1	30	1	0.664114833	0.16363636	0.04689	0.0047847	0.000956938
645	8	53033003000	0	2	3	46	357	1147	5/1/2020	105581	Tier 3	Sunday	73.42	summer	no	Yes	Census Tract 30, King County, Washington	84.1	30	1	0.311246731	0.04010462	0.0026155	0.0017437	0
646	9	53033003000	1	12	37	109	525	961	5/1/2020	105581	Tier 3	Friday	68.75	summer	no	No	Census Tract 30, King County, Washington	84.1	30	1	0.546305931	0.11342352	0.0385016	0.012487	0.001040583
647	10	53033003000	0	2	26	142	577	1322	5/1/2020	105581	Tier 3	Wednesday	58.75	fall	no	No	Census Tract 30, King County, Washington	84.1	30	1	0.436459909	0.10741301	0.0196672	0.0015129	0
648	12	53033003000	1	3	31	143	529	1078	5/1/2020	105581	Tier 3	Saturday	47.21	fall	no	Yes	Census Tract 30, King County, Washington	84.1	30	1	0.490723562	0.13265306	0.028757	0.0027829	0.000927644
649	13	53033003000	0	3	18	64	307	991	5/1/2020	105581	Tier 3	Friday	44.92	fall	no	No	Census Tract 30, King County, Washington	84.1	30	1	0.309788093	0.06458123	0.0181635	0.0030272	0
650	14	53033003000	0	2	27	84	369	1363	5/1/2020	105581	Tier 3	Wednesday	44.87	winter	no	No	Census Tract 30, King County, Washington	84.1	30	1	0.270726339	0.06162876	0.0198092	0.0014674	0
651	15	53033003000	1	1	25	88	427	1166	5/1/2020	105581	Tier 3	Tuesday	39.28	winter	no	No	Census Tract 30, King County, Washington	84.1	30	1	0.366209262	0.0754717	0.0214408	0.0008576	0.000857633
652	16	53033003000	3	7	24	78	394	1244	5/1/2020	105581	Tier 3	Wednesday	37.65	winter	no	No	Census Tract 30, King County, Washington	84.1	30	1	0.316720257	0.06270096	0.0192926	0.005627	0.002411576
653	17	53033003000	0	12	32	72	364	1112	5/1/2020	105581	Tier 3	Wednesday	46.75	winter	no	No	Census Tract 30, King County, Washington	84.1	30	1	0.327338129	0.0647482	0.028777	0.0107914	0
654	18	53033003000	0	13	22	43	256	1066	5/1/2020	105581	Tier 3	Friday	46.7	spring	no	No	Census Tract 30, King County, Washington	84.1	30	1	0.240150094	0.04033771	0.0206379	0.0121951	0
655	19	53033003000	0	4	23	77	359	1269	5/1/2020	105581	Tier 3	Friday	64.83	spring	yes	No	Census Tract 30, King County, Washington	84.1	30	1	0.282899921	0.0606777	0.0181245	0.0031521	0
656	20	53033003000	1	13	22	69	381	1225	5/1/2020	105581	Tier 3	Friday	51.8	spring	yes	No	Census Tract 30, King County, Washington	84.1	30	1	0.311020408	0.05632653	0.0179592	0.0106122	0.000816327
657	21	53033003000	1	4	19	78	403	1174	5/1/2020	105581	Tier 3	Friday	64.08	spring	yes	No	Census Tract 30, King County, Washington	84.1	30	1	0.343270869	0.06643952	0.016184	0.0034072	0.000851789
658	22	53033003000	0	1	4	28	261	1200	5/1/2020	105581	Tier 3	Sunday	70.04	spring	yes	Yes	Census Tract 30, King County, Washington	84.1	30	1	0.2175	0.02333333	0.0033333	0.0008333	0
659	23	53033003000	2	4	28	123	424	1253	5/1/2020	105581	Tier 3	Friday	66.13	summer	yes	No	Census Tract 30, King County, Washington	84.1	30	1	0.338387869	0.09816441	0.0223464	0.0031923	0.001596169
660	24	53033003000	7	11	12	35	230	1154	5/1/2020	105581	Tier 3	Friday	59.62	summer	yes	No	Census Tract 30, King County, Washington	84.1	30	1	0.199306759	0.03032929	0.0103986	0.0095321	0.006065858
661	25	53033003000	5	11	60	150	625	1220	5/1/2020	105581	Tier 3	Friday	61.49	summer	yes	No	Census Tract 30, King County, Washington	84.1	30	1	0.512295082	0.12295082	0.0491803	0.0090164	0.004098361
662	26	53033003000	10	14	24	96	390	1191	5/1/2020	105581	Tier 3	Friday	54.69	fall	yes	No	Census Tract 30, King County, Washington	84.1	30	1	0.327455919	0.08060453	0.0201511	0.0117548	0.008396306
663	27	53033003000	0	0	19	48	258	1155	5/1/2020	105581	Tier 3	Friday	38.63	fall	yes	No	Census Tract 30, King County, Washington	84.1	30	1	0.223376623	0.04155844	0.0164502	0	0
664	28	53033003000	0	0	14	88	377	1134	5/1/2020	105581	Tier 3	Friday	43.42	winter	yes	No	Census Tract 30, King County, Washington	84.1	30	1	0.332451499	0.07760141	0.0123457	0	0
665	29	53033003000	2	11	36	127	553	1358	5/1/2020	105581	Tier 3	Friday	44.83	winter	yes	No	Census Tract 30, King County, Washington	84.1	30	1	0.407216495	0.09351988	0.0265096	0.0081001	0.001472754
666	30	53033003000	2	23	102	263	1011	1503	5/1/2020	105581	Tier 3	Wednesday	46	winter	yes	No	Census Tract 30, King County, Washington	84.1	30	1	0.672654691	0.17498337	0.0678643	0.0153027	0.001330672
667	31	53033003000	1	10	57	181	725	1531	5/1/2020	105581	Tier 3	Friday	51.34	spring	yes	No	Census Tract 30, King County, Washington	84.1	30	1	0.473546702	0.11822338	0.0372306	0.0065317	0.000653168
668	32	53033003000	0	1	11	42	272	1073	5/1/2020	105581	Tier 3	Friday	64.06	summer	yes	No	Census Tract 30, King County, Washington	84.1	30	1	0.253494874	0.03914259	0.0102516	0.000932	0
669	33	53033003000	0	0	5	23	127	464	5/1/2020	105581	Tier 3	Friday	40.83	fall	yes	No	Census Tract 30, King County, Washington	84.1	30	1	0.273706897	0.04956897	0.0107759	0	0
670	34	53033003000	10	43	79	228	819	1526	5/1/2020	105581	Tier 3	Friday	50.63	winter	yes	No	Census Tract 30, King County, Washington	84.1	30	1	0.536697248	0.14941022	0.0517693	0.0281782	0.00655308
671	35	53033003000	1	2	29	73	379	1127	5/1/2020	105581	Tier 3	Friday	66.79	spring	yes	No	Census Tract 30, King County, Washington	84.1	30	1	0.336291038	0.06477374	0.025732	0.0017746	0.000887311
672	36	53033003000	0	1	16	66	337	1198	5/1/2020	105581	Tier 3	Friday	61.83	summer	yes	No	Census Tract 30, King County, Washington	84.1	30	1	0.28130217	0.05509182	0.0133556	0.0008347	0
673	37	53033003000	0	1	10	101	481	1688	5/1/2020	105581	Tier 3	Sunday	64.54	summer	yes	Yes	Census Tract 30, King County, Washington	84.1	30	1	0.284952607	0.05983412	0.0059242	0.0005924	0
674	1	53033003100	1	2	10	18	111	475	5/1/2020	127787	Tier 4	Friday	55.16	spring	no	No	Census Tract 31, King County, Washington	90.7	31	1	0.233684211	0.03789474	0.0210526	0.0042105	0.002105263
675	2	53033003100	18	48	72	121	568	737	5/1/2020	127787	Tier 4	Friday	67.04	spring	no	No	Census Tract 31, King County, Washington	90.7	31	1	0.770691995	0.1641791	0.0976934	0.0651289	0.024423338
676	3	53033003100	12	21	35	101	423	637	5/1/2020	127787	Tier 4	Sunday	76.8	spring	no	Yes	Census Tract 31, King County, Washington	90.7	31	1	0.664050235	0.15855573	0.0549451	0.032967	0.018838305
677	4	53033003100	11	28	60	229	861	554	5/1/2020	127787	Tier 4	Friday	67.79	spring	no	No	Census Tract 31, King County, Washington	90.7	31	1	1.554151625	0.4133574	0.1083032	0.0505415	0.019855596
678	5	53033003100	0	0	2	82	468	535	5/1/2020	127787	Tier 4	Thursday	64.52	spring	no	No	Census Tract 31, King County, Washington	90.7	31	1	0.874766355	0.15327103	0.0037383	0	0
679	6	53033003100	16	81	81	247	688	548	5/1/2020	127787	Tier 4	Friday	68.88	summer	no	No	Census Tract 31, King County, Washington	90.7	31	1	1.255474453	0.45072993	0.1478102	0.1478102	0.02919708
680	7	53033003100	2	3	6	71	428	589	5/1/2020	127787	Tier 4	Friday	61.72	summer	no	No	Census Tract 31, King County, Washington	90.7	31	1	0.726655348	0.12054329	0.0101868	0.0050934	0.003395586
681	8	53033003100	11	20	57	168	662	658	5/1/2020	127787	Tier 4	Sunday	73.42	summer	no	Yes	Census Tract 31, King County, Washington	90.7	31	1	1.006079027	0.25531915	0.0866261	0.0303951	0.016717325
682	9	53033003100	1	11	53	168	661	653	5/1/2020	127787	Tier 4	Friday	68.75	summer	no	No	Census Tract 31, King County, Washington	90.7	31	1	1.012251149	0.25727412	0.0811639	0.0168453	0.001531394
683	10	53033003100	0	2	19	95	326	612	5/1/2020	127787	Tier 4	Wednesday	58.75	fall	no	No	Census Tract 31, King County, Washington	90.7	31	1	0.532679739	0.15522876	0.0310458	0.003268	0
684	12	53033003100	18	24	59	127	519	674	5/1/2020	127787	Tier 4	Saturday	47.21	fall	no	Yes	Census Tract 31, King County, Washington	90.7	31	1	0.770029674	0.1884273	0.0875371	0.0356083	0.026706232
685	13	53033003100	2	11	32	69	286	679	5/1/2020	127787	Tier 4	Friday	44.92	fall	no	No	Census Tract 31, King County, Washington	90.7	31	1	0.421207658	0.10162003	0.0471281	0.0162003	0.002945508
686	14	53033003100	2	12	40	67	349	591	5/1/2020	127787	Tier 4	Wednesday	44.87	winter	no	No	Census Tract 31, King County, Washington	90.7	31	1	0.590524535	0.11336717	0.0676819	0.0203046	0.003384095
687	15	53033003100	0	2	8	32	178	587	5/1/2020	127787	Tier 4	Tuesday	39.28	winter	no	No	Census Tract 31, King County, Washington	90.7	31	1	0.303236797	0.05451448	0.0136286	0.0034072	0
688	16	53033003100	16	37	44	60	336	723	5/1/2020	127787	Tier 4	Wednesday	37.65	winter	no	No	Census Tract 31, King County, Washington	90.7	31	1	0.46473029	0.08298755	0.0608575	0.0511757	0.022130014
689	17	53033003100	0	1	13	58	261	663	5/1/2020	127787	Tier 4	Wednesday	46.75	winter	no	No	Census Tract 31, King County, Washington	90.7	31	1	0.393665158	0.08748115	0.0196078	0.0015083	0
690	18	53033003100	4	24	50	87	351	650	5/1/2020	127787	Tier 4	Friday	46.7	spring	no	No	Census Tract 31, King County, Washington	90.7	31	1	0.54	0.13384615	0.0769231	0.0369231	0.006153846
691	19	53033003100	0	1	19	87	346	641	5/1/2020	127787	Tier 4	Friday	64.83	spring	yes	No	Census Tract 31, King County, Washington	90.7	31	1	0.539781591	0.13572543	0.0296412	0.0015601	0
692	20	53033003100	30	48	63	81	497	819	5/1/2020	127787	Tier 4	Friday	51.8	spring	yes	No	Census Tract 31, King County, Washington	90.7	31	1	0.606837607	0.0989011	0.0769231	0.0586081	0.036630037
693	21	53033003100	7	19	51	82	357	600	5/1/2020	127787	Tier 4	Friday	64.08	spring	yes	No	Census Tract 31, King County, Washington	90.7	31	1	0.595	0.13666667	0.085	0.0316667	0.011666667
694	22	53033003100	11	12	17	47	248	584	5/1/2020	127787	Tier 4	Sunday	70.04	spring	yes	Yes	Census Tract 31, King County, Washington	90.7	31	1	0.424657534	0.08047945	0.0291096	0.0205479	0.018835616
695	23	53033003100	10	14	18	46	330	737	5/1/2020	127787	Tier 4	Friday	66.13	summer	yes	No	Census Tract 31, King County, Washington	90.7	31	1	0.447761194	0.0624152	0.0244233	0.0189959	0.013568521
696	24	53033003100	31	34	40	82	631	794	5/1/2020	127787	Tier 4	Friday	59.62	summer	yes	No	Census Tract 31, King County, Washington	90.7	31	1	0.794710327	0.10327456	0.0503778	0.0428212	0.039042821
697	25	53033003100	0	1	2	20	180	791	5/1/2020	127787	Tier 4	Friday	61.49	summer	yes	No	Census Tract 31, King County, Washington	90.7	31	1	0.227560051	0.02528445	0.0025284	0.0012642	0
698	26	53033003100	74	95	128	188	989	764	5/1/2020	127787	Tier 4	Friday	54.69	fall	yes	No	Census Tract 31, King County, Washington	90.7	31	1	1.294502618	0.2460733	0.1675393	0.1243455	0.096858639
699	27	53033003100	7	16	39	77	380	727	5/1/2020	127787	Tier 4	Friday	38.63	fall	yes	No	Census Tract 31, King County, Washington	90.7	31	1	0.522696011	0.10591472	0.0536451	0.0220083	0.009628611
700	28	53033003100	7	21	29	70	342	729	5/1/2020	127787	Tier 4	Friday	43.42	winter	yes	No	Census Tract 31, King County, Washington	90.7	31	1	0.469135802	0.09602195	0.0397805	0.0288066	0.009602195
701	29	53033003100	3	6	16	48	237	752	5/1/2020	127787	Tier 4	Friday	44.83	winter	yes	No	Census Tract 31, King County, Washington	90.7	31	1	0.315159574	0.06382979	0.0212766	0.0079787	0.003989362
702	30	53033003100	0	3	9	44	247	795	5/1/2020	127787	Tier 4	Wednesday	46	winter	yes	No	Census Tract 31, King County, Washington	90.7	31	1	0.310691824	0.05534591	0.0113208	0.0037736	0
703	31	53033003100	0	2	17	74	287	733	5/1/2020	127787	Tier 4	Friday	51.34	spring	yes	No	Census Tract 31, King County, Washington	90.7	31	1	0.39154161	0.10095498	0.0231924	0.0027285	0
704	32	53033003100	5	17	27	74	336	593	5/1/2020	127787	Tier 4	Friday	64.06	summer	yes	No	Census Tract 31, King County, Washington	90.7	31	1	0.566610455	0.12478921	0.0455312	0.0286678	0.008431703
705	33	53033003100	8	15	22	29	184	364	5/1/2020	127787	Tier 4	Friday	40.83	fall	yes	No	Census Tract 31, King County, Washington	90.7	31	1	0.505494505	0.07967033	0.0604396	0.0412088	0.021978022
706	34	53033003100	65	97	155	206	953	702	5/1/2020	127787	Tier 4	Friday	50.63	winter	yes	No	Census Tract 31, King County, Washington	90.7	31	1	1.357549858	0.29344729	0.2207977	0.1381766	0.092592593
707	35	53033003100	4	12	33	79	365	738	5/1/2020	127787	Tier 4	Friday	66.79	spring	yes	No	Census Tract 31, King County, Washington	90.7	31	1	0.494579946	0.10704607	0.0447154	0.0162602	0.005420054
708	36	53033003100	4	15	34	68	332	741	5/1/2020	127787	Tier 4	Friday	61.83	summer	yes	No	Census Tract 31, King County, Washington	90.7	31	1	0.448043185	0.09176788	0.0458839	0.0202429	0.005398111
709	37	53033003100	4	6	16	53	298	656	5/1/2020	127787	Tier 4	Sunday	64.54	summer	yes	Yes	Census Tract 31, King County, Washington	90.7	31	1	0.454268293	0.08079268	0.0243902	0.0091463	0.006097561
710	1	53033003200	0	2	12	39	132	263	5/1/2020	95182	Tier 3	Friday	55.16	spring	no	No	Census Tract 32, King County, Washington	87	32	1	0.501901141	0.14828897	0.0456274	0.0076046	0
711	2	53033003200	0	0	11	63	461	810	5/1/2020	95182	Tier 3	Friday	67.04	spring	no	No	Census Tract 32, King County, Washington	87	32	1	0.569135802	0.07777778	0.0135802	0	0
712	3	53033003200	17	34	76	208	898	1082	5/1/2020	95182	Tier 3	Sunday	76.8	spring	no	Yes	Census Tract 32, King County, Washington	87	32	1	0.829944547	0.1922366	0.0702403	0.0314233	0.015711645
713	4	53033003200	14	33	72	196	915	749	5/1/2020	95182	Tier 3	Friday	67.79	spring	no	No	Census Tract 32, King County, Washington	87	32	1	1.221628838	0.26168224	0.0961282	0.0440587	0.018691589
714	5	53033003200	20	51	153	414	1546	818	5/1/2020	95182	Tier 3	Thursday	64.52	spring	no	No	Census Tract 32, King County, Washington	87	32	1	1.88997555	0.50611247	0.1870416	0.0623472	0.024449878
715	6	53033003200	4	14	57	189	788	776	5/1/2020	95182	Tier 3	Friday	68.88	summer	no	No	Census Tract 32, King County, Washington	87	32	1	1.015463918	0.2435567	0.0734536	0.0180412	0.005154639
716	7	53033003200	2	14	53	203	779	774	5/1/2020	95182	Tier 3	Friday	61.72	summer	no	No	Census Tract 32, King County, Washington	87	32	1	1.006459948	0.2622739	0.0684755	0.0180879	0.002583979
717	8	53033003200	13	48	159	338	1169	825	5/1/2020	95182	Tier 3	Sunday	73.42	summer	no	Yes	Census Tract 32, King County, Washington	87	32	1	1.416969697	0.40969697	0.1927273	0.0581818	0.015757576
718	9	53033003200	13	44	99	205	909	709	5/1/2020	95182	Tier 3	Friday	68.75	summer	no	No	Census Tract 32, King County, Washington	87	32	1	1.282087447	0.28913963	0.1396333	0.0620592	0.018335684
719	10	53033003200	12	26	57	169	634	724	5/1/2020	95182	Tier 3	Wednesday	58.75	fall	no	No	Census Tract 32, King County, Washington	87	32	1	0.875690608	0.23342541	0.0787293	0.0359116	0.016574586
720	12	53033003200	20	65	163	369	1212	797	5/1/2020	95182	Tier 3	Saturday	47.21	fall	no	Yes	Census Tract 32, King County, Washington	87	32	1	1.520702635	0.4629862	0.2045169	0.0815558	0.025094103
721	13	53033003200	6	19	47	102	487	666	5/1/2020	95182	Tier 3	Friday	44.92	fall	no	No	Census Tract 32, King County, Washington	87	32	1	0.731231231	0.15315315	0.0705706	0.0285285	0.009009009
722	14	53033003200	26	40	64	166	752	902	5/1/2020	95182	Tier 3	Wednesday	44.87	winter	no	No	Census Tract 32, King County, Washington	87	32	1	0.833702882	0.18403548	0.0709534	0.0443459	0.028824834
723	15	53033003200	0	4	22	82	377	719	5/1/2020	95182	Tier 3	Tuesday	39.28	winter	no	No	Census Tract 32, King County, Washington	87	32	1	0.52433936	0.11404729	0.0305981	0.0055633	0
724	16	53033003200	21	31	65	135	635	765	5/1/2020	95182	Tier 3	Wednesday	37.65	winter	no	No	Census Tract 32, King County, Washington	87	32	1	0.830065359	0.17647059	0.0849673	0.0405229	0.02745098
725	17	53033003200	37	53	94	175	786	777	5/1/2020	95182	Tier 3	Wednesday	46.75	winter	no	No	Census Tract 32, King County, Washington	87	32	1	1.011583012	0.22522523	0.1209781	0.0682111	0.047619048
726	18	53033003200	2	8	55	139	595	853	5/1/2020	95182	Tier 3	Friday	46.7	spring	no	No	Census Tract 32, King County, Washington	87	32	1	0.697538101	0.16295428	0.0644783	0.0093787	0.002344666
727	19	53033003200	0	5	45	130	520	895	5/1/2020	95182	Tier 3	Friday	64.83	spring	yes	No	Census Tract 32, King County, Washington	87	32	1	0.581005587	0.1452514	0.0502793	0.0055866	0
728	20	53033003200	17	60	115	225	961	940	5/1/2020	95182	Tier 3	Friday	51.8	spring	yes	No	Census Tract 32, King County, Washington	87	32	1	1.022340426	0.2393617	0.1223404	0.0638298	0.018085106
729	21	53033003200	18	42	79	159	688	842	5/1/2020	95182	Tier 3	Friday	64.08	spring	yes	No	Census Tract 32, King County, Washington	87	32	1	0.817102138	0.1888361	0.0938242	0.0498812	0.021377672
730	22	53033003200	18	39	89	170	663	819	5/1/2020	95182	Tier 3	Sunday	70.04	spring	yes	Yes	Census Tract 32, King County, Washington	87	32	1	0.80952381	0.20757021	0.1086691	0.047619	0.021978022
731	23	53033003200	0	1	12	67	358	834	5/1/2020	95182	Tier 3	Friday	66.13	summer	yes	No	Census Tract 32, King County, Washington	87	32	1	0.429256595	0.08033573	0.0143885	0.001199	0
732	24	53033003200	12	29	61	136	533	946	5/1/2020	95182	Tier 3	Friday	59.62	summer	yes	No	Census Tract 32, King County, Washington	87	32	1	0.563424947	0.14376321	0.064482	0.0306554	0.012684989
733	25	53033003200	160	208	279	399	1972	1190	5/1/2020	95182	Tier 3	Friday	61.49	summer	yes	No	Census Tract 32, King County, Washington	87	32	1	1.657142857	0.33529412	0.2344538	0.1747899	0.134453782
734	26	53033003200	26	28	46	144	697	706	5/1/2020	95182	Tier 3	Friday	54.69	fall	yes	No	Census Tract 32, King County, Washington	87	32	1	0.987252125	0.20396601	0.0651558	0.0396601	0.036827196
735	27	53033003200	63	69	86	153	950	729	5/1/2020	95182	Tier 3	Friday	38.63	fall	yes	No	Census Tract 32, King County, Washington	87	32	1	1.303155007	0.20987654	0.1179698	0.0946502	0.086419753
736	28	53033003200	24	41	70	162	723	812	5/1/2020	95182	Tier 3	Friday	43.42	winter	yes	No	Census Tract 32, King County, Washington	87	32	1	0.890394089	0.19950739	0.0862069	0.0504926	0.02955665
737	29	53033003200	25	35	58	130	614	944	5/1/2020	95182	Tier 3	Friday	44.83	winter	yes	No	Census Tract 32, King County, Washington	87	32	1	0.650423729	0.13771186	0.0614407	0.0370763	0.026483051
738	30	53033003200	18	32	72	152	634	770	5/1/2020	95182	Tier 3	Wednesday	46	winter	yes	No	Census Tract 32, King County, Washington	87	32	1	0.823376623	0.1974026	0.0935065	0.0415584	0.023376623
739	31	53033003200	41	63	95	167	924	873	5/1/2020	95182	Tier 3	Friday	51.34	spring	yes	No	Census Tract 32, King County, Washington	87	32	1	1.058419244	0.19129439	0.1088202	0.0721649	0.04696449
740	32	53033003200	0	0	4	38	282	866	5/1/2020	95182	Tier 3	Friday	64.06	summer	yes	No	Census Tract 32, King County, Washington	87	32	1	0.325635104	0.04387991	0.0046189	0	0
741	33	53033003200	0	0	3	8	48	259	5/1/2020	95182	Tier 3	Friday	40.83	fall	yes	No	Census Tract 32, King County, Washington	87	32	1	0.185328185	0.03088803	0.011583	0	0
742	34	53033003200	0	2	21	94	448	865	5/1/2020	95182	Tier 3	Friday	50.63	winter	yes	No	Census Tract 32, King County, Washington	87	32	1	0.517919075	0.10867052	0.0242775	0.0023121	0
743	35	53033003200	132	172	231	376	2271	973	5/1/2020	95182	Tier 3	Friday	66.79	spring	yes	No	Census Tract 32, King County, Washington	87	32	1	2.334018499	0.38643371	0.2374101	0.1767729	0.135662898
744	36	53033003200	5	17	51	156	769	1262	5/1/2020	95182	Tier 3	Friday	61.83	summer	yes	No	Census Tract 32, King County, Washington	87	32	1	0.609350238	0.12361331	0.040412	0.0134707	0.003961965
745	37	53033003200	10	31	69	159	567	759	5/1/2020	95182	Tier 3	Sunday	64.54	summer	yes	Yes	Census Tract 32, King County, Washington	87	32	1	0.747035573	0.20948617	0.0909091	0.0408432	0.013175231
746	1	53033003300	0	3	13	50	299	502	5/1/2020	127665	Tier 4	Friday	55.16	spring	no	No	Census Tract 33, King County, Washington	81.1	33	1	0.59561753	0.09960159	0.0258964	0.0059761	0
747	2	53033003300	2	3	18	98	466	918	5/1/2020	127665	Tier 4	Friday	67.04	spring	no	No	Census Tract 33, King County, Washington	81.1	33	1	0.507625272	0.10675381	0.0196078	0.003268	0.002178649
748	3	53033003300	1	7	21	93	422	634	5/1/2020	127665	Tier 4	Sunday	76.8	spring	no	Yes	Census Tract 33, King County, Washington	81.1	33	1	0.665615142	0.1466877	0.033123	0.011041	0.001577287
749	4	53033003300	0	1	3	50	405	644	5/1/2020	127665	Tier 4	Friday	67.79	spring	no	No	Census Tract 33, King County, Washington	81.1	33	1	0.628881988	0.07763975	0.0046584	0.0015528	0
750	5	53033003300	1	7	34	103	526	661	5/1/2020	127665	Tier 4	Thursday	64.52	spring	no	No	Census Tract 33, King County, Washington	81.1	33	1	0.795763994	0.15582451	0.0514372	0.01059	0.001512859
751	6	53033003300	4	27	55	224	861	680	5/1/2020	127665	Tier 4	Friday	68.88	summer	no	No	Census Tract 33, King County, Washington	81.1	33	1	1.266176471	0.32941176	0.0808824	0.0397059	0.005882353
752	7	53033003300	3	18	64	165	682	793	5/1/2020	127665	Tier 4	Friday	61.72	summer	no	No	Census Tract 33, King County, Washington	81.1	33	1	0.860025221	0.20807062	0.0807062	0.0226986	0.003783102
753	8	53033003300	8	25	57	182	779	700	5/1/2020	127665	Tier 4	Sunday	73.42	summer	no	Yes	Census Tract 33, King County, Washington	81.1	33	1	1.112857143	0.26	0.0814286	0.0357143	0.011428571
754	9	53033003300	7	18	47	150	633	646	5/1/2020	127665	Tier 4	Friday	68.75	summer	no	No	Census Tract 33, King County, Washington	81.1	33	1	0.979876161	0.23219814	0.0727554	0.0278638	0.010835913
755	10	53033003300	6	17	41	113	457	742	5/1/2020	127665	Tier 4	Wednesday	58.75	fall	no	No	Census Tract 33, King County, Washington	81.1	33	1	0.615902965	0.15229111	0.0552561	0.0229111	0.008086253
756	12	53033003300	4	15	47	161	603	704	5/1/2020	127665	Tier 4	Saturday	47.21	fall	no	Yes	Census Tract 33, King County, Washington	81.1	33	1	0.856534091	0.22869318	0.0667614	0.0213068	0.005681818
757	13	53033003300	8	15	35	69	336	630	5/1/2020	127665	Tier 4	Friday	44.92	fall	no	No	Census Tract 33, King County, Washington	81.1	33	1	0.533333333	0.10952381	0.0555556	0.0238095	0.012698413
758	14	53033003300	24	35	45	85	491	707	5/1/2020	127665	Tier 4	Wednesday	44.87	winter	no	No	Census Tract 33, King County, Washington	81.1	33	1	0.694483734	0.12022631	0.0636492	0.049505	0.033946252
759	15	53033003300	17	25	31	60	365	625	5/1/2020	127665	Tier 4	Tuesday	39.28	winter	no	No	Census Tract 33, King County, Washington	81.1	33	1	0.584	0.096	0.0496	0.04	0.0272
760	16	53033003300	6	9	39	103	469	836	5/1/2020	127665	Tier 4	Wednesday	37.65	winter	no	No	Census Tract 33, King County, Washington	81.1	33	1	0.561004785	0.12320574	0.0466507	0.0107656	0.007177034
761	17	53033003300	10	17	35	121	536	754	5/1/2020	127665	Tier 4	Wednesday	46.75	winter	no	No	Census Tract 33, King County, Washington	81.1	33	1	0.710875332	0.16047745	0.0464191	0.0225464	0.0132626
762	18	53033003300	2	14	44	88	414	702	5/1/2020	127665	Tier 4	Friday	46.7	spring	no	No	Census Tract 33, King County, Washington	81.1	33	1	0.58974359	0.12535613	0.0626781	0.019943	0.002849003
763	19	53033003300	4	7	19	49	329	633	5/1/2020	127665	Tier 4	Friday	64.83	spring	yes	No	Census Tract 33, King County, Washington	81.1	33	1	0.519747235	0.07740916	0.0300158	0.0110585	0.006319115
764	20	53033003300	3	20	42	76	397	713	5/1/2020	127665	Tier 4	Friday	51.8	spring	yes	No	Census Tract 33, King County, Washington	81.1	33	1	0.556802244	0.10659187	0.058906	0.0280505	0.004207574
765	21	53033003300	2	11	27	87	372	777	5/1/2020	127665	Tier 4	Friday	64.08	spring	yes	No	Census Tract 33, King County, Washington	81.1	33	1	0.478764479	0.11196911	0.034749	0.014157	0.002574003
766	22	53033003300	5	20	39	91	439	729	5/1/2020	127665	Tier 4	Sunday	70.04	spring	yes	Yes	Census Tract 33, King County, Washington	81.1	33	1	0.602194787	0.12482853	0.0534979	0.0274348	0.006858711
767	23	53033003300	2	10	35	101	433	744	5/1/2020	127665	Tier 4	Friday	66.13	summer	yes	No	Census Tract 33, King County, Washington	81.1	33	1	0.581989247	0.13575269	0.047043	0.0134409	0.002688172
768	24	53033003300	4	9	17	63	383	814	5/1/2020	127665	Tier 4	Friday	59.62	summer	yes	No	Census Tract 33, King County, Washington	81.1	33	1	0.470515971	0.07739558	0.0208845	0.0110565	0.004914005
769	25	53033003300	17	36	62	130	583	749	5/1/2020	127665	Tier 4	Friday	61.49	summer	yes	No	Census Tract 33, King County, Washington	81.1	33	1	0.778371162	0.17356475	0.082777	0.0480641	0.022696929
770	26	53033003300	16	29	52	99	422	711	5/1/2020	127665	Tier 4	Friday	54.69	fall	yes	No	Census Tract 33, King County, Washington	81.1	33	1	0.593530239	0.13924051	0.0731364	0.0407876	0.022503516
771	27	53033003300	12	17	27	60	311	744	5/1/2020	127665	Tier 4	Friday	38.63	fall	yes	No	Census Tract 33, King County, Washington	81.1	33	1	0.418010753	0.08064516	0.0362903	0.0228495	0.016129032
772	28	53033003300	18	28	57	97	441	748	5/1/2020	127665	Tier 4	Friday	43.42	winter	yes	No	Census Tract 33, King County, Washington	81.1	33	1	0.589572193	0.12967914	0.0762032	0.0374332	0.024064171
773	29	53033003300	17	42	73	147	618	796	5/1/2020	127665	Tier 4	Friday	44.83	winter	yes	No	Census Tract 33, King County, Washington	81.1	33	1	0.77638191	0.18467337	0.0917085	0.0527638	0.021356784
774	30	53033003300	25	33	51	113	590	748	5/1/2020	127665	Tier 4	Wednesday	46	winter	yes	No	Census Tract 33, King County, Washington	81.1	33	1	0.788770053	0.15106952	0.0681818	0.0441176	0.03342246
775	31	53033003300	4	14	48	145	597	857	5/1/2020	127665	Tier 4	Friday	51.34	spring	yes	No	Census Tract 33, King County, Washington	81.1	33	1	0.696616103	0.16919487	0.0560093	0.0163361	0.004667445
776	32	53033003300	5	17	37	85	379	664	5/1/2020	127665	Tier 4	Friday	64.06	summer	yes	No	Census Tract 33, King County, Washington	81.1	33	1	0.570783133	0.12801205	0.0557229	0.0256024	0.007530121
777	33	53033003300	0	1	3	31	131	410	5/1/2020	127665	Tier 4	Friday	40.83	fall	yes	No	Census Tract 33, King County, Washington	81.1	33	1	0.319512195	0.07560976	0.0073171	0.002439	0
778	34	53033003300	3	9	41	115	502	806	5/1/2020	127665	Tier 4	Friday	50.63	winter	yes	No	Census Tract 33, King County, Washington	81.1	33	1	0.622828784	0.1426799	0.0508685	0.0111663	0.003722084
779	35	53033003300	18	28	43	134	596	897	5/1/2020	127665	Tier 4	Friday	66.79	spring	yes	No	Census Tract 33, King County, Washington	81.1	33	1	0.664437012	0.14938685	0.0479376	0.0312152	0.02006689
780	36	53033003300	2	13	31	91	407	729	5/1/2020	127665	Tier 4	Friday	61.83	summer	yes	No	Census Tract 33, King County, Washington	81.1	33	1	0.55829904	0.12482853	0.042524	0.0178326	0.002743484
781	37	53033003300	12	26	56	126	508	689	5/1/2020	127665	Tier 4	Sunday	64.54	summer	yes	Yes	Census Tract 33, King County, Washington	81.1	33	1	0.737300435	0.18287373	0.0812772	0.0377358	0.017416546
782	1	53033003400	0	2	5	25	112	229	5/1/2020	112650	Tier 4	Friday	55.16	spring	no	No	Census Tract 34, King County, Washington	87	34	1	0.489082969	0.10917031	0.0218341	0.0087336	0
783	2	53033003400	0	0	7	38	224	702	5/1/2020	112650	Tier 4	Friday	67.04	spring	no	No	Census Tract 34, King County, Washington	87	34	1	0.319088319	0.05413105	0.0099715	0	0
784	3	53033003400	0	1	4	75	336	848	5/1/2020	112650	Tier 4	Sunday	76.8	spring	no	Yes	Census Tract 34, King County, Washington	87	34	1	0.396226415	0.0884434	0.004717	0.0011792	0
785	4	53033003400	0	1	25	106	414	718	5/1/2020	112650	Tier 4	Friday	67.79	spring	no	No	Census Tract 34, King County, Washington	87	34	1	0.576601671	0.14763231	0.0348189	0.0013928	0
786	5	53033003400	0	1	21	116	530	745	5/1/2020	112650	Tier 4	Thursday	64.52	spring	no	No	Census Tract 34, King County, Washington	87	34	1	0.711409396	0.1557047	0.0281879	0.0013423	0
787	6	53033003400	0	1	36	274	822	795	5/1/2020	112650	Tier 4	Friday	68.88	summer	no	No	Census Tract 34, King County, Washington	87	34	1	1.033962264	0.34465409	0.045283	0.0012579	0
788	7	53033003400	0	0	1	27	199	630	5/1/2020	112650	Tier 4	Friday	61.72	summer	no	No	Census Tract 34, King County, Washington	87	34	1	0.315873016	0.04285714	0.0015873	0	0
789	8	53033003400	0	0	6	110	400	1009	5/1/2020	112650	Tier 4	Sunday	73.42	summer	no	Yes	Census Tract 34, King County, Washington	87	34	1	0.396432111	0.10901883	0.0059465	0	0
790	9	53033003400	0	0	2	17	166	748	5/1/2020	112650	Tier 4	Friday	68.75	summer	no	No	Census Tract 34, King County, Washington	87	34	1	0.221925134	0.02272727	0.0026738	0	0
791	10	53033003400	1	4	25	84	320	526	5/1/2020	112650	Tier 4	Wednesday	58.75	fall	no	No	Census Tract 34, King County, Washington	87	34	1	0.608365019	0.15969582	0.0475285	0.0076046	0.001901141
792	12	53033003400	0	0	13	109	382	690	5/1/2020	112650	Tier 4	Saturday	47.21	fall	no	Yes	Census Tract 34, King County, Washington	87	34	1	0.553623188	0.15797101	0.0188406	0	0
793	13	53033003400	1	4	22	61	296	763	5/1/2020	112650	Tier 4	Friday	44.92	fall	no	No	Census Tract 34, King County, Washington	87	34	1	0.387942333	0.07994758	0.0288336	0.0052425	0.001310616
794	14	53033003400	0	0	2	19	258	775	5/1/2020	112650	Tier 4	Wednesday	44.87	winter	no	No	Census Tract 34, King County, Washington	87	34	1	0.332903226	0.02451613	0.0025806	0	0
795	15	53033003400	0	0	3	45	171	718	5/1/2020	112650	Tier 4	Tuesday	39.28	winter	no	No	Census Tract 34, King County, Washington	87	34	1	0.23816156	0.06267409	0.0041783	0	0
796	16	53033003400	0	2	15	53	251	767	5/1/2020	112650	Tier 4	Wednesday	37.65	winter	no	No	Census Tract 34, King County, Washington	87	34	1	0.327249022	0.06910039	0.0195567	0.0026076	0
797	17	53033003400	2	9	47	132	575	893	5/1/2020	112650	Tier 4	Wednesday	46.75	winter	no	No	Census Tract 34, King County, Washington	87	34	1	0.643896976	0.14781635	0.0526316	0.0100784	0.002239642
798	18	53033003400	0	0	1	53	179	760	5/1/2020	112650	Tier 4	Friday	46.7	spring	no	No	Census Tract 34, King County, Washington	87	34	1	0.235526316	0.06973684	0.0013158	0	0
799	19	53033003400	3	4	21	71	388	883	5/1/2020	112650	Tier 4	Friday	64.83	spring	yes	No	Census Tract 34, King County, Washington	87	34	1	0.439411099	0.0804077	0.0237826	0.00453	0.003397509
800	20	53033003400	0	0	0	26	147	696	5/1/2020	112650	Tier 4	Friday	51.8	spring	yes	No	Census Tract 34, King County, Washington	87	34	1	0.211206897	0.03735632	0	0	0
801	21	53033003400	1	2	12	68	295	715	5/1/2020	112650	Tier 4	Friday	64.08	spring	yes	No	Census Tract 34, King County, Washington	87	34	1	0.412587413	0.0951049	0.0167832	0.0027972	0.001398601
802	22	53033003400	0	0	1	24	146	740	5/1/2020	112650	Tier 4	Sunday	70.04	spring	yes	Yes	Census Tract 34, King County, Washington	87	34	1	0.197297297	0.03243243	0.0013514	0	0
803	23	53033003400	12	14	19	52	339	967	5/1/2020	112650	Tier 4	Friday	66.13	summer	yes	No	Census Tract 34, King County, Washington	87	34	1	0.350568769	0.05377456	0.0196484	0.0144778	0.012409514
804	24	53033003400	0	0	2	28	165	801	5/1/2020	112650	Tier 4	Friday	59.62	summer	yes	No	Census Tract 34, King County, Washington	87	34	1	0.205992509	0.0349563	0.0024969	0	0
805	25	53033003400	0	2	11	42	212	799	5/1/2020	112650	Tier 4	Friday	61.49	summer	yes	No	Census Tract 34, King County, Washington	87	34	1	0.265331665	0.05256571	0.0137672	0.0025031	0
806	26	53033003400	0	0	2	32	241	780	5/1/2020	112650	Tier 4	Friday	54.69	fall	yes	No	Census Tract 34, King County, Washington	87	34	1	0.308974359	0.04102564	0.0025641	0	0
807	27	53033003400	0	0	19	57	175	774	5/1/2020	112650	Tier 4	Friday	38.63	fall	yes	No	Census Tract 34, King County, Washington	87	34	1	0.226098191	0.07364341	0.0245478	0	0
808	28	53033003400	0	6	9	48	264	759	5/1/2020	112650	Tier 4	Friday	43.42	winter	yes	No	Census Tract 34, King County, Washington	87	34	1	0.347826087	0.06324111	0.0118577	0.0079051	0
809	29	53033003400	0	0	14	135	457	833	5/1/2020	112650	Tier 4	Friday	44.83	winter	yes	No	Census Tract 34, King County, Washington	87	34	1	0.548619448	0.16206483	0.0168067	0	0
810	30	53033003400	4	5	18	144	601	1058	5/1/2020	112650	Tier 4	Wednesday	46	winter	yes	No	Census Tract 34, King County, Washington	87	34	1	0.56805293	0.13610586	0.0170132	0.0047259	0.003780718
811	31	53033003400	12	24	51	170	736	1082	5/1/2020	112650	Tier 4	Friday	51.34	spring	yes	No	Census Tract 34, King County, Washington	87	34	1	0.680221811	0.15711645	0.0471349	0.0221811	0.011090573
812	32	53033003400	0	1	1	26	126	733	5/1/2020	112650	Tier 4	Friday	64.06	summer	yes	No	Census Tract 34, King County, Washington	87	34	1	0.171896317	0.03547067	0.0013643	0.0013643	0
813	33	53033003400	0	1	5	12	52	219	5/1/2020	112650	Tier 4	Friday	40.83	fall	yes	No	Census Tract 34, King County, Washington	87	34	1	0.237442922	0.05479452	0.0228311	0.0045662	0
814	34	53033003400	11	17	35	119	440	749	5/1/2020	112650	Tier 4	Friday	50.63	winter	yes	No	Census Tract 34, King County, Washington	87	34	1	0.587449933	0.1588785	0.046729	0.0226969	0.014686248
815	35	53033003400	20	43	82	196	863	1042	5/1/2020	112650	Tier 4	Friday	66.79	spring	yes	No	Census Tract 34, King County, Washington	87	34	1	0.828214971	0.18809981	0.0786948	0.0412668	0.019193858
816	36	53033003400	0	0	2	22	128	869	5/1/2020	112650	Tier 4	Friday	61.83	summer	yes	No	Census Tract 34, King County, Washington	87	34	1	0.147295742	0.02531646	0.0023015	0	0
817	37	53033003400	0	1	5	42	190	830	5/1/2020	112650	Tier 4	Sunday	64.54	summer	yes	Yes	Census Tract 34, King County, Washington	87	34	1	0.228915663	0.05060241	0.0060241	0.0012048	0
818	1	53033003600	29	31	49	98	497	316	5/1/2020	83739	Tier 3	Friday	55.16	spring	no	No	Census Tract 36, King County, Washington	77	36	1	1.57278481	0.31012658	0.1550633	0.0981013	0.091772152
819	2	53033003600	89	113	141	251	1379	798	5/1/2020	83739	Tier 3	Friday	67.04	spring	no	No	Census Tract 36, King County, Washington	77	36	1	1.728070175	0.31453634	0.1766917	0.141604	0.111528822
820	3	53033003600	58	82	124	268	1301	832	5/1/2020	83739	Tier 3	Sunday	76.8	spring	no	Yes	Census Tract 36, King County, Washington	77	36	1	1.563701923	0.32211538	0.1490385	0.0985577	0.069711539
821	4	53033003600	37	53	100	228	1125	778	5/1/2020	83739	Tier 3	Friday	67.79	spring	no	No	Census Tract 36, King County, Washington	77	36	1	1.446015424	0.29305913	0.1285347	0.0681234	0.047557841
822	5	53033003600	36	89	188	375	1504	750	5/1/2020	83739	Tier 3	Thursday	64.52	spring	no	No	Census Tract 36, King County, Washington	77	36	1	2.005333333	0.5	0.2506667	0.1186667	0.048
823	6	53033003600	25	70	193	397	1432	769	5/1/2020	83739	Tier 3	Friday	68.88	summer	no	No	Census Tract 36, King County, Washington	77	36	1	1.862158648	0.51625488	0.2509753	0.0910273	0.032509753
824	7	53033003600	5	29	125	315	1194	793	5/1/2020	83739	Tier 3	Friday	61.72	summer	no	No	Census Tract 36, King County, Washington	77	36	1	1.505674653	0.39722573	0.1576293	0.03657	0.00630517
825	8	53033003600	23	56	140	284	1164	854	5/1/2020	83739	Tier 3	Sunday	73.42	summer	no	Yes	Census Tract 36, King County, Washington	77	36	1	1.362997658	0.33255269	0.1639344	0.0655738	0.026932084
826	9	53033003600	3	17	52	177	754	642	5/1/2020	83739	Tier 3	Friday	68.75	summer	no	No	Census Tract 36, King County, Washington	77	36	1	1.174454829	0.27570093	0.0809969	0.0264798	0.004672897
827	10	53033003600	35	76	137	264	1217	869	5/1/2020	83739	Tier 3	Wednesday	58.75	fall	no	No	Census Tract 36, King County, Washington	77	36	1	1.400460299	0.30379747	0.1576525	0.0874568	0.04027618
828	12	53033003600	100	123	158	284	1425	899	5/1/2020	83739	Tier 3	Saturday	47.21	fall	no	Yes	Census Tract 36, King County, Washington	77	36	1	1.585094549	0.31590656	0.1757508	0.1368187	0.111234705
829	13	53033003600	65	94	136	219	1120	759	5/1/2020	83739	Tier 3	Friday	44.92	fall	no	No	Census Tract 36, King County, Washington	77	36	1	1.475625823	0.28853755	0.1791831	0.1238472	0.085638999
830	14	53033003600	0	12	40	124	534	809	5/1/2020	83739	Tier 3	Wednesday	44.87	winter	no	No	Census Tract 36, King County, Washington	77	36	1	0.660074166	0.15327565	0.0494438	0.0148331	0
831	15	53033003600	18	29	52	137	577	780	5/1/2020	83739	Tier 3	Tuesday	39.28	winter	no	No	Census Tract 36, King County, Washington	77	36	1	0.73974359	0.17564103	0.0666667	0.0371795	0.023076923
832	16	53033003600	17	60	130	263	1001	895	5/1/2020	83739	Tier 3	Wednesday	37.65	winter	no	No	Census Tract 36, King County, Washington	77	36	1	1.118435754	0.29385475	0.1452514	0.0670391	0.018994413
833	17	53033003600	9	46	95	190	794	780	5/1/2020	83739	Tier 3	Wednesday	46.75	winter	no	No	Census Tract 36, King County, Washington	77	36	1	1.017948718	0.24358974	0.1217949	0.0589744	0.011538462
834	18	53033003600	2	7	38	81	404	755	5/1/2020	83739	Tier 3	Friday	46.7	spring	no	No	Census Tract 36, King County, Washington	77	36	1	0.535099338	0.10728477	0.0503311	0.0092715	0.002649007
835	19	53033003600	0	4	34	151	549	850	5/1/2020	83739	Tier 3	Friday	64.83	spring	yes	No	Census Tract 36, King County, Washington	77	36	1	0.645882353	0.17764706	0.04	0.0047059	0
836	20	53033003600	44	85	165	284	1132	795	5/1/2020	83739	Tier 3	Friday	51.8	spring	yes	No	Census Tract 36, King County, Washington	77	36	1	1.423899371	0.3572327	0.2075472	0.1069182	0.055345912
837	22	53033003600	38	68	122	205	914	873	5/1/2020	83739	Tier 3	Sunday	70.04	spring	yes	Yes	Census Tract 36, King County, Washington	77	36	1	1.04696449	0.23482245	0.139748	0.0778923	0.043528064
838	23	53033003600	61	96	149	286	1131	952	5/1/2020	83739	Tier 3	Friday	66.13	summer	yes	No	Census Tract 36, King County, Washington	77	36	1	1.18802521	0.30042017	0.1565126	0.1008403	0.06407563
839	24	53033003600	17	39	91	196	797	801	5/1/2020	83739	Tier 3	Friday	59.62	summer	yes	No	Census Tract 36, King County, Washington	77	36	1	0.995006242	0.24469413	0.113608	0.0486891	0.021223471
840	25	53033003600	15	26	44	144	708	852	5/1/2020	83739	Tier 3	Friday	61.49	summer	yes	No	Census Tract 36, King County, Washington	77	36	1	0.830985915	0.16901408	0.0516432	0.0305164	0.017605634
841	26	53033003600	41	58	103	238	969	827	5/1/2020	83739	Tier 3	Friday	54.69	fall	yes	No	Census Tract 36, King County, Washington	77	36	1	1.171704958	0.28778718	0.1245466	0.070133	0.049576784
842	27	53033003600	0	0	0	3	17	1582	5/1/2020	83739	Tier 3	Friday	38.63	fall	yes	No	Census Tract 36, King County, Washington	77	36	1	0.010745891	0.00189633	0	0	0
843	28	53033003600	17	37	70	174	710	735	5/1/2020	83739	Tier 3	Friday	43.42	winter	yes	No	Census Tract 36, King County, Washington	77	36	1	0.965986395	0.23673469	0.0952381	0.0503401	0.023129252
844	29	53033003600	21	38	68	229	862	913	5/1/2020	83739	Tier 3	Friday	44.83	winter	yes	No	Census Tract 36, King County, Washington	77	36	1	0.944140197	0.25082147	0.0744797	0.041621	0.023001095
845	30	53033003600	46	91	160	356	1366	959	5/1/2020	83739	Tier 3	Wednesday	46	winter	yes	No	Census Tract 36, King County, Washington	77	36	1	1.424400417	0.37122002	0.1668405	0.0948905	0.047966632
846	31	53033003600	16	50	108	276	1070	1200	5/1/2020	83739	Tier 3	Friday	51.34	spring	yes	No	Census Tract 36, King County, Washington	77	36	1	0.891666667	0.23	0.09	0.0416667	0.013333333
847	32	53033003600	30	43	84	184	882	689	5/1/2020	83739	Tier 3	Friday	64.06	summer	yes	No	Census Tract 36, King County, Washington	77	36	1	1.28011611	0.2670537	0.1219158	0.0624093	0.043541364
848	33	53033003600	3	5	18	34	190	336	5/1/2020	83739	Tier 3	Friday	40.83	fall	yes	No	Census Tract 36, King County, Washington	77	36	1	0.56547619	0.10119048	0.0535714	0.014881	0.008928571
849	34	53033003600	129	164	215	356	1704	956	5/1/2020	83739	Tier 3	Friday	50.63	winter	yes	No	Census Tract 36, King County, Washington	77	36	1	1.782426778	0.37238494	0.2248954	0.1715481	0.134937239
850	35	53033003600	87	141	232	352	1500	818	5/1/2020	83739	Tier 3	Friday	66.79	spring	yes	No	Census Tract 36, King County, Washington	77	36	1	1.833740831	0.43031785	0.2836186	0.1723716	0.106356968
851	36	53033003600	57	99	160	279	1261	1009	5/1/2020	83739	Tier 3	Friday	61.83	summer	yes	No	Census Tract 36, King County, Washington	77	36	1	1.24975223	0.2765114	0.1585728	0.0981169	0.056491576
852	37	53033003600	82	114	172	268	1311	848	5/1/2020	83739	Tier 3	Sunday	64.54	summer	yes	Yes	Census Tract 36, King County, Washington	77	36	1	1.545990566	0.31603774	0.2028302	0.134434	0.096698113
853	1	53033003800	6	7	8	18	87	190	5/1/2020	124286	Tier 4	Friday	55.16	spring	no	No	Census Tract 38, King County, Washington	73.9	38	1	0.457894737	0.09473684	0.0421053	0.0368421	0.031578947
854	2	53033003800	0	0	1	22	86	328	5/1/2020	124286	Tier 4	Friday	67.04	spring	no	No	Census Tract 38, King County, Washington	73.9	38	1	0.262195122	0.06707317	0.0030488	0	0
855	3	53033003800	0	0	0	4	20	172	5/1/2020	124286	Tier 4	Sunday	76.8	spring	no	Yes	Census Tract 38, King County, Washington	73.9	38	1	0.11627907	0.02325581	0	0	0
856	4	53033003800	0	0	5	55	236	241	5/1/2020	124286	Tier 4	Friday	67.79	spring	no	No	Census Tract 38, King County, Washington	73.9	38	1	0.979253112	0.22821577	0.0207469	0	0
857	5	53033003800	0	2	23	85	267	239	5/1/2020	124286	Tier 4	Thursday	64.52	spring	no	No	Census Tract 38, King County, Washington	73.9	38	1	1.117154812	0.35564854	0.0962343	0.0083682	0
858	6	53033003800	2	5	26	42	255	206	5/1/2020	124286	Tier 4	Friday	68.88	summer	no	No	Census Tract 38, King County, Washington	73.9	38	1	1.237864078	0.2038835	0.1262136	0.0242718	0.009708738
859	7	53033003800	0	0	1	20	105	238	5/1/2020	124286	Tier 4	Friday	61.72	summer	no	No	Census Tract 38, King County, Washington	73.9	38	1	0.441176471	0.08403361	0.0042017	0	0
860	8	53033003800	0	0	0	5	39	202	5/1/2020	124286	Tier 4	Sunday	73.42	summer	no	Yes	Census Tract 38, King County, Washington	73.9	38	1	0.193069307	0.02475248	0	0	0
861	9	53033003800	0	0	2	29	97	169	5/1/2020	124286	Tier 4	Friday	68.75	summer	no	No	Census Tract 38, King County, Washington	73.9	38	1	0.573964497	0.17159763	0.0118343	0	0
862	10	53033003800	0	0	3	27	122	273	5/1/2020	124286	Tier 4	Wednesday	58.75	fall	no	No	Census Tract 38, King County, Washington	73.9	38	1	0.446886447	0.0989011	0.010989	0	0
863	12	53033003800	1	1	2	24	82	270	5/1/2020	124286	Tier 4	Saturday	47.21	fall	no	Yes	Census Tract 38, King County, Washington	73.9	38	1	0.303703704	0.08888889	0.0074074	0.0037037	0.003703704
864	13	53033003800	1	3	9	17	74	244	5/1/2020	124286	Tier 4	Friday	44.92	fall	no	No	Census Tract 38, King County, Washington	73.9	38	1	0.303278689	0.06967213	0.0368852	0.0122951	0.004098361
865	14	53033003800	0	0	1	15	80	241	5/1/2020	124286	Tier 4	Wednesday	44.87	winter	no	No	Census Tract 38, King County, Washington	73.9	38	1	0.331950207	0.06224066	0.0041494	0	0
866	15	53033003800	0	0	1	19	64	307	5/1/2020	124286	Tier 4	Tuesday	39.28	winter	no	No	Census Tract 38, King County, Washington	73.9	38	1	0.208469055	0.06188925	0.0032573	0	0
867	16	53033003800	1	7	11	22	86	233	5/1/2020	124286	Tier 4	Wednesday	37.65	winter	no	No	Census Tract 38, King County, Washington	73.9	38	1	0.369098712	0.0944206	0.0472103	0.0300429	0.004291846
868	17	53033003800	0	0	1	19	64	242	5/1/2020	124286	Tier 4	Wednesday	46.75	winter	no	No	Census Tract 38, King County, Washington	73.9	38	1	0.26446281	0.0785124	0.0041322	0	0
869	18	53033003800	0	1	4	31	100	265	5/1/2020	124286	Tier 4	Friday	46.7	spring	no	No	Census Tract 38, King County, Washington	73.9	38	1	0.377358491	0.11698113	0.0150943	0.0037736	0
870	19	53033003800	0	0	0	1	4	216	5/1/2020	124286	Tier 4	Friday	64.83	spring	yes	No	Census Tract 38, King County, Washington	73.9	38	1	0.018518519	0.00462963	0	0	0
871	20	53033003800	0	0	0	2	56	273	5/1/2020	124286	Tier 4	Friday	51.8	spring	yes	No	Census Tract 38, King County, Washington	73.9	38	1	0.205128205	0.00732601	0	0	0
872	22	53033003800	0	0	0	15	64	241	5/1/2020	124286	Tier 4	Sunday	70.04	spring	yes	Yes	Census Tract 38, King County, Washington	73.9	38	1	0.265560166	0.06224066	0	0	0
873	23	53033003800	0	0	1	6	85	404	5/1/2020	124286	Tier 4	Friday	66.13	summer	yes	No	Census Tract 38, King County, Washington	73.9	38	1	0.21039604	0.01485149	0.0024752	0	0
874	24	53033003800	0	0	2	4	40	297	5/1/2020	124286	Tier 4	Friday	59.62	summer	yes	No	Census Tract 38, King County, Washington	73.9	38	1	0.134680135	0.01346801	0.006734	0	0
875	25	53033003800	1	4	8	23	115	225	5/1/2020	124286	Tier 4	Friday	61.49	summer	yes	No	Census Tract 38, King County, Washington	73.9	38	1	0.511111111	0.10222222	0.0355556	0.0177778	0.004444444
876	28	53033003800	0	0	0	5	119	342	5/1/2020	124286	Tier 4	Friday	43.42	winter	yes	No	Census Tract 38, King County, Washington	73.9	38	1	0.347953216	0.01461988	0	0	0
877	29	53033003800	0	0	1	18	140	361	5/1/2020	124286	Tier 4	Friday	44.83	winter	yes	No	Census Tract 38, King County, Washington	73.9	38	1	0.387811634	0.0498615	0.0027701	0	0
878	31	53033003800	0	0	0	6	35	234	5/1/2020	124286	Tier 4	Friday	51.34	spring	yes	No	Census Tract 38, King County, Washington	73.9	38	1	0.14957265	0.02564103	0	0	0
879	32	53033003800	0	0	1	9	39	243	5/1/2020	124286	Tier 4	Friday	64.06	summer	yes	No	Census Tract 38, King County, Washington	73.9	38	1	0.160493827	0.03703704	0.0041152	0	0
880	33	53033003800	1	1	4	11	49	114	5/1/2020	124286	Tier 4	Friday	40.83	fall	yes	No	Census Tract 38, King County, Washington	73.9	38	1	0.429824561	0.09649123	0.0350877	0.0087719	0.00877193
881	34	53033003800	1	1	11	70	227	339	5/1/2020	124286	Tier 4	Friday	50.63	winter	yes	No	Census Tract 38, King County, Washington	73.9	38	1	0.669616519	0.20648968	0.0324484	0.0029499	0.002949853
882	36	53033003800	0	0	1	8	60	205	5/1/2020	124286	Tier 4	Friday	61.83	summer	yes	No	Census Tract 38, King County, Washington	73.9	38	1	0.292682927	0.03902439	0.004878	0	0
883	37	53033003800	0	2	7	16	65	266	5/1/2020	124286	Tier 4	Sunday	64.54	summer	yes	Yes	Census Tract 38, King County, Washington	73.9	38	1	0.244360902	0.06015038	0.0263158	0.0075188	0
884	1	53033003900	1	1	3	33	108	334	5/1/2020	111806	Tier 4	Friday	55.16	spring	no	No	Census Tract 39, King County, Washington	79.7	39	1	0.323353293	0.0988024	0.008982	0.002994	0.002994012
885	2	53033003900	0	3	35	85	382	840	5/1/2020	111806	Tier 4	Friday	67.04	spring	no	No	Census Tract 39, King County, Washington	79.7	39	1	0.454761905	0.10119048	0.0416667	0.0035714	0
886	3	53033003900	0	10	60	136	491	864	5/1/2020	111806	Tier 4	Sunday	76.8	spring	no	Yes	Census Tract 39, King County, Washington	79.7	39	1	0.568287037	0.15740741	0.0694444	0.0115741	0
887	4	53033003900	13	22	84	259	964	728	5/1/2020	111806	Tier 4	Friday	67.79	spring	no	No	Census Tract 39, King County, Washington	79.7	39	1	1.324175824	0.35576923	0.1153846	0.0302198	0.017857143
888	5	53033003900	0	8	53	238	1062	877	5/1/2020	111806	Tier 4	Thursday	64.52	spring	no	No	Census Tract 39, King County, Washington	79.7	39	1	1.210946408	0.2713797	0.0604333	0.009122	0
889	6	53033003900	76	163	163	332	1272	787	5/1/2020	111806	Tier 4	Friday	68.88	summer	no	No	Census Tract 39, King County, Washington	79.7	39	1	1.616264295	0.42185515	0.2071156	0.2071156	0.09656925
890	7	53033003900	4	10	22	179	698	866	5/1/2020	111806	Tier 4	Friday	61.72	summer	no	No	Census Tract 39, King County, Washington	79.7	39	1	0.806004619	0.20669746	0.0254042	0.0115473	0.004618938
891	9	53033003900	0	1	3	81	445	693	5/1/2020	111806	Tier 4	Friday	68.75	summer	no	No	Census Tract 39, King County, Washington	79.7	39	1	0.642135642	0.11688312	0.004329	0.001443	0
892	10	53033003900	0	1	4	26	141	959	5/1/2020	111806	Tier 4	Wednesday	58.75	fall	no	No	Census Tract 39, King County, Washington	79.7	39	1	0.147028154	0.02711157	0.004171	0.0010428	0
893	12	53033003900	8	10	28	85	350	680	5/1/2020	111806	Tier 4	Saturday	47.21	fall	no	Yes	Census Tract 39, King County, Washington	79.7	39	1	0.514705882	0.125	0.0411765	0.0147059	0.011764706
894	14	53033003900	0	3	14	45	306	811	5/1/2020	111806	Tier 4	Wednesday	44.87	winter	no	No	Census Tract 39, King County, Washington	79.7	39	1	0.377311961	0.05548705	0.0172626	0.0036991	0
895	15	53033003900	0	0	1	3	92	691	5/1/2020	111806	Tier 4	Tuesday	39.28	winter	no	No	Census Tract 39, King County, Washington	79.7	39	1	0.133140376	0.00434153	0.0014472	0	0
896	16	53033003900	0	0	2	32	193	920	5/1/2020	111806	Tier 4	Wednesday	37.65	winter	no	No	Census Tract 39, King County, Washington	79.7	39	1	0.209782609	0.03478261	0.0021739	0	0
897	17	53033003900	3	14	50	173	612	928	5/1/2020	111806	Tier 4	Wednesday	46.75	winter	no	No	Census Tract 39, King County, Washington	79.7	39	1	0.659482759	0.18642241	0.0538793	0.0150862	0.003232759
898	18	53033003900	0	1	14	70	270	889	5/1/2020	111806	Tier 4	Friday	46.7	spring	no	No	Census Tract 39, King County, Washington	79.7	39	1	0.303712036	0.07874016	0.015748	0.0011249	0
899	19	53033003900	0	0	1	28	129	794	5/1/2020	111806	Tier 4	Friday	64.83	spring	yes	No	Census Tract 39, King County, Washington	79.7	39	1	0.162468514	0.03526448	0.0012594	0	0
900	20	53033003900	0	0	1	37	152	677	5/1/2020	111806	Tier 4	Friday	51.8	spring	yes	No	Census Tract 39, King County, Washington	79.7	39	1	0.224519941	0.05465288	0.0014771	0	0
901	22	53033003900	1	3	9	73	240	813	5/1/2020	111806	Tier 4	Sunday	70.04	spring	yes	Yes	Census Tract 39, King County, Washington	79.7	39	1	0.295202952	0.0897909	0.0110701	0.00369	0.001230012
902	23	53033003900	0	0	2	7	76	993	5/1/2020	111806	Tier 4	Friday	66.13	summer	yes	No	Census Tract 39, King County, Washington	79.7	39	1	0.07653575	0.00704935	0.0020141	0	0
903	24	53033003900	0	4	27	85	278	916	5/1/2020	111806	Tier 4	Friday	59.62	summer	yes	No	Census Tract 39, King County, Washington	79.7	39	1	0.30349345	0.09279476	0.029476	0.0043668	0
904	25	53033003900	1	3	12	67	260	839	5/1/2020	111806	Tier 4	Friday	61.49	summer	yes	No	Census Tract 39, King County, Washington	79.7	39	1	0.309892729	0.07985697	0.0143027	0.0035757	0.001191895
905	26	53033003900	0	1	23	43	240	677	5/1/2020	111806	Tier 4	Friday	54.69	fall	yes	No	Census Tract 39, King County, Washington	79.7	39	1	0.35450517	0.06351551	0.0339734	0.0014771	0
906	28	53033003900	0	0	0	32	172	828	5/1/2020	111806	Tier 4	Friday	43.42	winter	yes	No	Census Tract 39, King County, Washington	79.7	39	1	0.207729469	0.03864734	0	0	0
907	29	53033003900	0	4	61	139	463	1089	5/1/2020	111806	Tier 4	Friday	44.83	winter	yes	No	Census Tract 39, King County, Washington	79.7	39	1	0.425160698	0.12764004	0.0560147	0.0036731	0
908	30	53033003900	0	0	42	82	283	841	5/1/2020	111806	Tier 4	Wednesday	46	winter	yes	No	Census Tract 39, King County, Washington	79.7	39	1	0.336504162	0.09750297	0.0499405	0	0
909	31	53033003900	0	0	0	4	61	704	5/1/2020	111806	Tier 4	Friday	51.34	spring	yes	No	Census Tract 39, King County, Washington	79.7	39	1	0.086647727	0.00568182	0	0	0
910	32	53033003900	0	2	12	56	268	867	5/1/2020	111806	Tier 4	Friday	64.06	summer	yes	No	Census Tract 39, King County, Washington	79.7	39	1	0.30911188	0.06459054	0.0138408	0.0023068	0
911	33	53033003900	0	2	17	54	162	313	5/1/2020	111806	Tier 4	Friday	40.83	fall	yes	No	Census Tract 39, King County, Washington	79.7	39	1	0.517571885	0.17252396	0.0543131	0.0063898	0
912	34	53033003900	0	1	9	39	248	1158	5/1/2020	111806	Tier 4	Friday	50.63	winter	yes	No	Census Tract 39, King County, Washington	79.7	39	1	0.214162349	0.03367876	0.007772	0.0008636	0
913	35	53033003900	0	0	1	12	177	909	5/1/2020	111806	Tier 4	Friday	66.79	spring	yes	No	Census Tract 39, King County, Washington	79.7	39	1	0.194719472	0.01320132	0.0011001	0	0
914	36	53033003900	0	0	1	15	151	1005	5/1/2020	111806	Tier 4	Friday	61.83	summer	yes	No	Census Tract 39, King County, Washington	79.7	39	1	0.150248756	0.01492537	0.000995	0	0
915	37	53033003900	6	11	21	52	274	847	5/1/2020	111806	Tier 4	Sunday	64.54	summer	yes	Yes	Census Tract 39, King County, Washington	79.7	39	1	0.323494687	0.06139315	0.0247934	0.012987	0.007083825
916	1	53033004000	1	2	6	16	80	310	5/1/2020	85707	Tier 3	Friday	55.16	spring	no	No	Census Tract 40, King County, Washington	71.8	40	1	0.258064516	0.0516129	0.0193548	0.0064516	0.003225807
917	2	53033004000	1	1	3	31	204	608	5/1/2020	85707	Tier 3	Friday	67.04	spring	no	No	Census Tract 40, King County, Washington	71.8	40	1	0.335526316	0.05098684	0.0049342	0.0016447	0.001644737
918	3	53033004000	0	1	17	40	226	879	5/1/2020	85707	Tier 3	Sunday	76.8	spring	no	Yes	Census Tract 40, King County, Washington	71.8	40	1	0.257110353	0.04550626	0.0193402	0.0011377	0
919	4	53033004000	2	8	31	113	360	660	5/1/2020	85707	Tier 3	Friday	67.79	spring	no	No	Census Tract 40, King County, Washington	71.8	40	1	0.545454545	0.17121212	0.0469697	0.0121212	0.003030303
920	5	53033004000	0	0	1	34	156	639	5/1/2020	85707	Tier 3	Thursday	64.52	spring	no	No	Census Tract 40, King County, Washington	71.8	40	1	0.244131455	0.05320814	0.0015649	0	0
921	6	53033004000	15	82	82	379	952	739	5/1/2020	85707	Tier 3	Friday	68.88	summer	no	No	Census Tract 40, King County, Washington	71.8	40	1	1.288227334	0.51285521	0.1109608	0.1109608	0.0202977
922	7	53033004000	26	35	59	89	440	682	5/1/2020	85707	Tier 3	Friday	61.72	summer	no	No	Census Tract 40, King County, Washington	71.8	40	1	0.64516129	0.13049853	0.0865103	0.0513196	0.038123167
923	9	53033004000	0	0	12	69	333	702	5/1/2020	85707	Tier 3	Friday	68.75	summer	no	No	Census Tract 40, King County, Washington	71.8	40	1	0.474358974	0.0982906	0.017094	0	0
924	10	53033004000	0	0	1	23	179	727	5/1/2020	85707	Tier 3	Wednesday	58.75	fall	no	No	Census Tract 40, King County, Washington	71.8	40	1	0.246217331	0.03163686	0.0013755	0	0
925	12	53033004000	0	0	6	38	189	956	5/1/2020	85707	Tier 3	Saturday	47.21	fall	no	Yes	Census Tract 40, King County, Washington	71.8	40	1	0.197698745	0.03974895	0.0062762	0	0
926	14	53033004000	0	3	15	63	245	730	5/1/2020	85707	Tier 3	Wednesday	44.87	winter	no	No	Census Tract 40, King County, Washington	71.8	40	1	0.335616438	0.08630137	0.0205479	0.0041096	0
927	15	53033004000	0	0	1	37	139	926	5/1/2020	85707	Tier 3	Tuesday	39.28	winter	no	No	Census Tract 40, King County, Washington	71.8	40	1	0.150107991	0.0399568	0.0010799	0	0
928	16	53033004000	0	0	6	26	124	607	5/1/2020	85707	Tier 3	Wednesday	37.65	winter	no	No	Census Tract 40, King County, Washington	71.8	40	1	0.204283361	0.04283361	0.0098847	0	0
929	17	53033004000	0	2	13	99	381	682	5/1/2020	85707	Tier 3	Wednesday	46.75	winter	no	No	Census Tract 40, King County, Washington	71.8	40	1	0.558651026	0.14516129	0.0190616	0.0029326	0
930	18	53033004000	0	0	0	2	106	749	5/1/2020	85707	Tier 3	Friday	46.7	spring	no	No	Census Tract 40, King County, Washington	71.8	40	1	0.141522029	0.00267023	0	0	0
931	19	53033004000	0	1	9	40	162	683	5/1/2020	85707	Tier 3	Friday	64.83	spring	yes	No	Census Tract 40, King County, Washington	71.8	40	1	0.237188873	0.05856515	0.0131772	0.0014641	0
932	20	53033004000	6	6	10	34	178	660	5/1/2020	85707	Tier 3	Friday	51.8	spring	yes	No	Census Tract 40, King County, Washington	71.8	40	1	0.26969697	0.05151515	0.0151515	0.0090909	0.009090909
933	22	53033004000	0	4	21	44	195	767	5/1/2020	85707	Tier 3	Sunday	70.04	spring	yes	Yes	Census Tract 40, King County, Washington	71.8	40	1	0.254237288	0.05736636	0.0273794	0.0052151	0
934	23	53033004000	15	15	16	33	219	752	5/1/2020	85707	Tier 3	Friday	66.13	summer	yes	No	Census Tract 40, King County, Washington	71.8	40	1	0.291223404	0.04388298	0.0212766	0.0199468	0.019946809
935	24	53033004000	1	11	24	58	266	774	5/1/2020	85707	Tier 3	Friday	59.62	summer	yes	No	Census Tract 40, King County, Washington	71.8	40	1	0.343669251	0.0749354	0.0310078	0.0142119	0.00129199
936	25	53033004000	0	0	3	28	129	820	5/1/2020	85707	Tier 3	Friday	61.49	summer	yes	No	Census Tract 40, King County, Washington	71.8	40	1	0.157317073	0.03414634	0.0036585	0	0
937	26	53033004000	2	6	23	65	307	711	5/1/2020	85707	Tier 3	Friday	54.69	fall	yes	No	Census Tract 40, King County, Washington	71.8	40	1	0.431786217	0.09142053	0.0323488	0.0084388	0.00281294
938	28	53033004000	0	0	1	17	124	667	5/1/2020	85707	Tier 3	Friday	43.42	winter	yes	No	Census Tract 40, King County, Washington	71.8	40	1	0.185907046	0.02548726	0.0014993	0	0
939	29	53033004000	0	0	1	23	156	727	5/1/2020	85707	Tier 3	Friday	44.83	winter	yes	No	Census Tract 40, King County, Washington	71.8	40	1	0.214580468	0.03163686	0.0013755	0	0
940	30	53033004000	0	4	11	28	218	637	5/1/2020	85707	Tier 3	Wednesday	46	winter	yes	No	Census Tract 40, King County, Washington	71.8	40	1	0.342229199	0.04395604	0.0172684	0.0062794	0
941	31	53033004000	2	10	13	31	216	813	5/1/2020	85707	Tier 3	Friday	51.34	spring	yes	No	Census Tract 40, King County, Washington	71.8	40	1	0.265682657	0.03813038	0.0159902	0.0123001	0.002460025
942	32	53033004000	1	3	7	23	146	626	5/1/2020	85707	Tier 3	Friday	64.06	summer	yes	No	Census Tract 40, King County, Washington	71.8	40	1	0.233226837	0.03674121	0.0111821	0.0047923	0.001597444
943	33	53033004000	0	2	8	24	123	411	5/1/2020	85707	Tier 3	Friday	40.83	fall	yes	No	Census Tract 40, King County, Washington	71.8	40	1	0.299270073	0.05839416	0.0194647	0.0048662	0
944	34	53033004000	0	10	20	53	264	761	5/1/2020	85707	Tier 3	Friday	50.63	winter	yes	No	Census Tract 40, King County, Washington	71.8	40	1	0.346911958	0.0696452	0.0262812	0.0131406	0
945	35	53033004000	9	9	33	61	259	629	5/1/2020	85707	Tier 3	Friday	66.79	spring	yes	No	Census Tract 40, King County, Washington	71.8	40	1	0.411764706	0.09697933	0.0524642	0.0143084	0.014308426
946	36	53033004000	0	0	3	11	104	727	5/1/2020	85707	Tier 3	Friday	61.83	summer	yes	No	Census Tract 40, King County, Washington	71.8	40	1	0.143053645	0.01513067	0.0041265	0	0
947	37	53033004000	0	0	0	6	125	863	5/1/2020	85707	Tier 3	Sunday	64.54	summer	yes	Yes	Census Tract 40, King County, Washington	71.8	40	1	0.144843569	0.00695249	0	0	0
948	1	53033004100	0	0	5	16	70	207	5/1/2020	178935	Tier 5	Friday	55.16	spring	no	No	Census Tract 41, King County, Washington	80.8	41	1	0.338164251	0.07729469	0.0241546	0	0
949	2	53033004100	1	9	34	67	315	765	5/1/2020	178935	Tier 5	Friday	67.04	spring	no	No	Census Tract 41, King County, Washington	80.8	41	1	0.411764706	0.0875817	0.0444444	0.0117647	0.00130719
950	3	53033004100	0	2	11	68	409	966	5/1/2020	178935	Tier 5	Sunday	76.8	spring	no	Yes	Census Tract 41, King County, Washington	80.8	41	1	0.423395445	0.07039337	0.0113872	0.0020704	0
951	4	53033004100	26	110	247	452	1532	820	5/1/2020	178935	Tier 5	Friday	67.79	spring	no	No	Census Tract 41, King County, Washington	80.8	41	1	1.868292683	0.55121951	0.3012195	0.1341463	0.031707317
952	6	53033004100	48	211	211	797	2132	904	5/1/2020	178935	Tier 5	Friday	68.88	summer	no	No	Census Tract 41, King County, Washington	80.8	41	1	2.35840708	0.88163717	0.2334071	0.2334071	0.053097345
953	7	53033004100	1	22	78	293	1142	930	5/1/2020	178935	Tier 5	Friday	61.72	summer	no	No	Census Tract 41, King County, Washington	80.8	41	1	1.227956989	0.31505376	0.083871	0.0236559	0.001075269
954	9	53033004100	0	8	75	264	1095	751	5/1/2020	178935	Tier 5	Friday	68.75	summer	no	No	Census Tract 41, King County, Washington	80.8	41	1	1.458055925	0.35153129	0.0998668	0.0106525	0
955	10	53033004100	10	11	39	63	370	883	5/1/2020	178935	Tier 5	Wednesday	58.75	fall	no	No	Census Tract 41, King County, Washington	80.8	41	1	0.419026048	0.07134768	0.0441676	0.0124575	0.011325028
956	12	53033004100	1	1	27	51	205	974	5/1/2020	178935	Tier 5	Saturday	47.21	fall	no	Yes	Census Tract 41, King County, Washington	80.8	41	1	0.210472279	0.0523614	0.0277207	0.0010267	0.001026694
957	14	53033004100	0	2	20	109	435	915	5/1/2020	178935	Tier 5	Wednesday	44.87	winter	no	No	Census Tract 41, King County, Washington	80.8	41	1	0.475409836	0.11912568	0.0218579	0.0021858	0
958	15	53033004100	0	2	3	21	180	915	5/1/2020	178935	Tier 5	Tuesday	39.28	winter	no	No	Census Tract 41, King County, Washington	80.8	41	1	0.196721311	0.02295082	0.0032787	0.0021858	0
959	16	53033004100	0	0	5	72	374	891	5/1/2020	178935	Tier 5	Wednesday	37.65	winter	no	No	Census Tract 41, King County, Washington	80.8	41	1	0.419753086	0.08080808	0.0056117	0	0
960	17	53033004100	3	22	110	297	978	921	5/1/2020	178935	Tier 5	Wednesday	46.75	winter	no	No	Census Tract 41, King County, Washington	80.8	41	1	1.061889251	0.32247557	0.1194354	0.0238871	0.003257329
961	18	53033004100	4	10	17	73	402	808	5/1/2020	178935	Tier 5	Friday	46.7	spring	no	No	Census Tract 41, King County, Washington	80.8	41	1	0.497524752	0.09034653	0.0210396	0.0123762	0.004950495
962	19	53033004100	0	4	28	66	288	873	5/1/2020	178935	Tier 5	Friday	64.83	spring	yes	No	Census Tract 41, King County, Washington	80.8	41	1	0.329896907	0.07560137	0.0320733	0.0045819	0
963	20	53033004100	0	0	11	41	294	861	5/1/2020	178935	Tier 5	Friday	51.8	spring	yes	No	Census Tract 41, King County, Washington	80.8	41	1	0.341463415	0.04761905	0.0127758	0	0
964	21	53033004100	0	0	0	1	34	859	5/1/2020	178935	Tier 5	Friday	64.08	spring	yes	No	Census Tract 41, King County, Washington	80.8	41	1	0.039580908	0.00116414	0	0	0
965	22	53033004100	0	0	2	51	263	881	5/1/2020	178935	Tier 5	Sunday	70.04	spring	yes	Yes	Census Tract 41, King County, Washington	80.8	41	1	0.298524404	0.05788876	0.0022701	0	0
966	23	53033004100	0	0	14	69	383	1067	5/1/2020	178935	Tier 5	Friday	66.13	summer	yes	No	Census Tract 41, King County, Washington	80.8	41	1	0.358950328	0.06466729	0.0131209	0	0
967	24	53033004100	0	2	22	61	400	968	5/1/2020	178935	Tier 5	Friday	59.62	summer	yes	No	Census Tract 41, King County, Washington	80.8	41	1	0.41322314	0.06301653	0.0227273	0.0020661	0
968	25	53033004100	4	9	23	60	359	828	5/1/2020	178935	Tier 5	Friday	61.49	summer	yes	No	Census Tract 41, King County, Washington	80.8	41	1	0.433574879	0.07246377	0.0277778	0.0108696	0.004830918
969	26	53033004100	0	7	86	211	797	801	5/1/2020	178935	Tier 5	Friday	54.69	fall	yes	No	Census Tract 41, King County, Washington	80.8	41	1	0.995006242	0.26342072	0.1073658	0.0087391	0
970	28	53033004100	0	0	0	4	93	878	5/1/2020	178935	Tier 5	Friday	43.42	winter	yes	No	Census Tract 41, King County, Washington	80.8	41	1	0.105922551	0.00455581	0	0	0
971	29	53033004100	3	22	98	258	874	941	5/1/2020	178935	Tier 5	Friday	44.83	winter	yes	No	Census Tract 41, King County, Washington	80.8	41	1	0.92879915	0.27417641	0.1041445	0.0233794	0.003188098
972	30	53033004100	10	18	23	49	347	885	5/1/2020	178935	Tier 5	Wednesday	46	winter	yes	No	Census Tract 41, King County, Washington	80.8	41	1	0.392090395	0.05536723	0.0259887	0.020339	0.011299435
973	31	53033004100	5	5	13	73	408	1043	5/1/2020	178935	Tier 5	Friday	51.34	spring	yes	No	Census Tract 41, King County, Washington	80.8	41	1	0.391179291	0.06999041	0.012464	0.0047939	0.004793864
974	32	53033004100	11	22	65	183	727	687	5/1/2020	178935	Tier 5	Friday	64.06	summer	yes	No	Census Tract 41, King County, Washington	80.8	41	1	1.058224163	0.26637555	0.0946143	0.0320233	0.016011645
975	33	53033004100	0	5	8	15	85	231	5/1/2020	178935	Tier 5	Friday	40.83	fall	yes	No	Census Tract 41, King County, Washington	80.8	41	1	0.367965368	0.06493506	0.034632	0.021645	0
976	34	53033004100	0	1	8	103	428	1024	5/1/2020	178935	Tier 5	Friday	50.63	winter	yes	No	Census Tract 41, King County, Washington	80.8	41	1	0.41796875	0.10058594	0.0078125	0.0009766	0
977	35	53033004100	1	3	14	54	313	829	5/1/2020	178935	Tier 5	Friday	66.79	spring	yes	No	Census Tract 41, King County, Washington	80.8	41	1	0.377563329	0.06513872	0.0168878	0.0036188	0.001206273
978	36	53033004100	0	2	19	56	331	925	5/1/2020	178935	Tier 5	Friday	61.83	summer	yes	No	Census Tract 41, King County, Washington	80.8	41	1	0.357837838	0.06054054	0.0205405	0.0021622	0
979	37	53033004100	0	0	1	10	126	819	5/1/2020	178935	Tier 5	Sunday	64.54	summer	yes	Yes	Census Tract 41, King County, Washington	80.8	41	1	0.153846154	0.01221001	0.001221	0	0
980	1	53033004200	8	17	58	137	579	786	5/1/2020	128966	Tier 4	Friday	55.16	spring	no	No	Census Tract 42, King County, Washington	85.1	42	1	0.736641221	0.17430025	0.0737913	0.0216285	0.010178117
981	2	53033004200	8	17	40	176	700	1085	5/1/2020	128966	Tier 4	Friday	67.04	spring	no	No	Census Tract 42, King County, Washington	85.1	42	1	0.64516129	0.16221198	0.0368664	0.0156682	0.007373272
982	3	53033004200	7	18	70	211	883	1423	5/1/2020	128966	Tier 4	Sunday	76.8	spring	no	Yes	Census Tract 42, King County, Washington	85.1	42	1	0.620520028	0.14827829	0.0491918	0.0126493	0.004919185
983	4	53033004200	10	36	79	182	930	1153	5/1/2020	128966	Tier 4	Friday	67.79	spring	no	No	Census Tract 42, King County, Washington	85.1	42	1	0.8065915	0.15784909	0.0685169	0.0312229	0.008673027
984	5	53033004200	0	0	0	2	10	1164	5/1/2020	128966	Tier 4	Thursday	64.52	spring	no	No	Census Tract 42, King County, Washington	85.1	42	1	0.008591065	0.00171821	0	0	0
985	6	53033004200	68	179	179	707	2004	1182	5/1/2020	128966	Tier 4	Friday	68.88	summer	no	No	Census Tract 42, King County, Washington	85.1	42	1	1.695431472	0.59813875	0.1514382	0.1514382	0.057529611
986	7	53033004200	40	62	93	237	1195	1136	5/1/2020	128966	Tier 4	Friday	61.72	summer	no	No	Census Tract 42, King County, Washington	85.1	42	1	1.05193662	0.20862676	0.0818662	0.0545775	0.035211268
987	9	53033004200	17	55	99	194	907	1021	5/1/2020	128966	Tier 4	Friday	68.75	summer	no	No	Census Tract 42, King County, Washington	85.1	42	1	0.88834476	0.19000979	0.0969638	0.0538688	0.016650343
988	10	53033004200	48	66	101	214	960	1386	5/1/2020	128966	Tier 4	Wednesday	58.75	fall	no	No	Census Tract 42, King County, Washington	85.1	42	1	0.692640693	0.15440115	0.0728716	0.047619	0.034632035
989	12	53033004200	0	1	12	40	209	1305	5/1/2020	128966	Tier 4	Saturday	47.21	fall	no	Yes	Census Tract 42, King County, Washington	85.1	42	1	0.160153257	0.03065134	0.0091954	0.0007663	0
990	14	53033004200	0	3	36	141	609	1371	5/1/2020	128966	Tier 4	Wednesday	44.87	winter	no	No	Census Tract 42, King County, Washington	85.1	42	1	0.444201313	0.10284464	0.0262582	0.0021882	0
991	15	53033004200	0	0	11	22	225	1520	5/1/2020	128966	Tier 4	Tuesday	39.28	winter	no	No	Census Tract 42, King County, Washington	85.1	42	1	0.148026316	0.01447368	0.0072368	0	0
992	16	53033004200	0	16	39	118	550	1319	5/1/2020	128966	Tier 4	Wednesday	37.65	winter	no	No	Census Tract 42, King County, Washington	85.1	42	1	0.416982563	0.08946171	0.0295679	0.0121304	0
993	17	53033004200	2	11	62	170	843	1388	5/1/2020	128966	Tier 4	Wednesday	46.75	winter	no	No	Census Tract 42, King County, Washington	85.1	42	1	0.607348703	0.12247839	0.0446686	0.0079251	0.001440922
994	18	53033004200	12	19	57	153	729	1311	5/1/2020	128966	Tier 4	Friday	46.7	spring	no	No	Census Tract 42, King County, Washington	85.1	42	1	0.556064073	0.11670481	0.0434783	0.0144928	0.009153318
995	19	53033004200	29	62	136	267	1196	1343	5/1/2020	128966	Tier 4	Friday	64.83	spring	yes	No	Census Tract 42, King County, Washington	85.1	42	1	0.890543559	0.19880864	0.1012658	0.0461653	0.021593448
996	20	53033004200	30	35	57	125	823	1375	5/1/2020	128966	Tier 4	Friday	51.8	spring	yes	No	Census Tract 42, King County, Washington	85.1	42	1	0.598545455	0.09090909	0.0414545	0.0254545	0.021818182
997	21	53033004200	39	67	108	172	734	1327	5/1/2020	128966	Tier 4	Friday	64.08	spring	yes	No	Census Tract 42, King County, Washington	85.1	42	1	0.553127355	0.12961567	0.0813866	0.0504898	0.029389601
998	22	53033004200	44	54	69	141	907	1226	5/1/2020	128966	Tier 4	Sunday	70.04	spring	yes	Yes	Census Tract 42, King County, Washington	85.1	42	1	0.739804241	0.11500816	0.0562806	0.0440457	0.03588907
999	23	53033004200	59	69	86	136	943	1294	5/1/2020	128966	Tier 4	Friday	66.13	summer	yes	No	Census Tract 42, King County, Washington	85.1	42	1	0.728748068	0.10510046	0.0664606	0.053323	0.045595054
1000	24	53033004200	48	62	85	165	851	1240	5/1/2020	128966	Tier 4	Friday	59.62	summer	yes	No	Census Tract 42, King County, Washington	85.1	42	1	0.686290323	0.13306452	0.0685484	0.05	0.038709677
1001	25	53033004200	33	69	128	227	1033	1365	5/1/2020	128966	Tier 4	Friday	61.49	summer	yes	No	Census Tract 42, King County, Washington	85.1	42	1	0.756776557	0.16630037	0.0937729	0.0505495	0.024175824
1002	26	53033004200	17	33	69	230	857	1192	5/1/2020	128966	Tier 4	Friday	54.69	fall	yes	No	Census Tract 42, King County, Washington	85.1	42	1	0.718959732	0.19295302	0.0578859	0.0276846	0.014261745
1003	28	53033004200	0	0	9	36	170	1386	5/1/2020	128966	Tier 4	Friday	43.42	winter	yes	No	Census Tract 42, King County, Washington	85.1	42	1	0.122655123	0.02597403	0.0064935	0	0
1004	29	53033004200	0	14	32	129	662	1414	5/1/2020	128966	Tier 4	Friday	44.83	winter	yes	No	Census Tract 42, King County, Washington	85.1	42	1	0.468175389	0.09123055	0.0226308	0.009901	0
1005	30	53033004200	4	14	55	136	657	1190	5/1/2020	128966	Tier 4	Wednesday	46	winter	yes	No	Census Tract 42, King County, Washington	85.1	42	1	0.55210084	0.11428571	0.0462185	0.0117647	0.003361345
1006	31	53033004200	46	62	84	151	807	1177	5/1/2020	128966	Tier 4	Friday	51.34	spring	yes	No	Census Tract 42, King County, Washington	85.1	42	1	0.685641461	0.12829227	0.0713679	0.0526763	0.039082413
1007	32	53033004200	41	56	117	212	947	1217	5/1/2020	128966	Tier 4	Friday	64.06	summer	yes	No	Census Tract 42, King County, Washington	85.1	42	1	0.778142975	0.17419885	0.096138	0.0460148	0.0336894
1008	33	53033004200	1	8	16	57	295	818	5/1/2020	128966	Tier 4	Friday	40.83	fall	yes	No	Census Tract 42, King County, Washington	85.1	42	1	0.360635697	0.06968215	0.0195599	0.00978	0.001222494
1009	34	53033004200	13	30	65	182	784	1074	5/1/2020	128966	Tier 4	Friday	50.63	winter	yes	No	Census Tract 42, King County, Washington	85.1	42	1	0.729981378	0.16945996	0.0605214	0.027933	0.012104283
1010	35	53033004200	18	54	94	184	834	1066	5/1/2020	128966	Tier 4	Friday	66.79	spring	yes	No	Census Tract 42, King County, Washington	85.1	42	1	0.782363977	0.17260788	0.0881801	0.0506567	0.016885554
1011	36	53033004200	16	33	60	125	684	1327	5/1/2020	128966	Tier 4	Friday	61.83	summer	yes	No	Census Tract 42, King County, Washington	85.1	42	1	0.51544838	0.09419744	0.0452148	0.0248681	0.012057272
1012	37	53033004200	3	16	43	117	531	1195	5/1/2020	128966	Tier 4	Sunday	64.54	summer	yes	Yes	Census Tract 42, King County, Washington	85.1	42	1	0.444351464	0.09790795	0.0359833	0.0133891	0.00251046
1013	1	53033004301	0	2	11	23	86	81	5/1/2020	95764	Tier 3	Friday	55.16	spring	no	No	Census Tract 43.01, King County, Washington	70.1	43.01	1	1.061728395	0.28395062	0.1358025	0.0246914	0
1014	2	53033004301	0	2	11	26	124	183	5/1/2020	95764	Tier 3	Friday	67.04	spring	no	No	Census Tract 43.01, King County, Washington	70.1	43.01	1	0.677595628	0.1420765	0.0601093	0.010929	0
1015	3	53033004301	0	0	0	2	34	150	5/1/2020	95764	Tier 3	Sunday	76.8	spring	no	Yes	Census Tract 43.01, King County, Washington	70.1	43.01	1	0.226666667	0.01333333	0	0	0
1016	4	53033004301	0	0	5	48	161	199	5/1/2020	95764	Tier 3	Friday	67.79	spring	no	No	Census Tract 43.01, King County, Washington	70.1	43.01	1	0.809045226	0.24120603	0.0251256	0	0
1017	5	53033004301	0	0	0	5	60	122	5/1/2020	95764	Tier 3	Thursday	64.52	spring	no	No	Census Tract 43.01, King County, Washington	70.1	43.01	1	0.491803279	0.04098361	0	0	0
1018	6	53033004301	5	14	27	78	351	193	5/1/2020	95764	Tier 3	Friday	68.88	summer	no	No	Census Tract 43.01, King County, Washington	70.1	43.01	1	1.81865285	0.40414508	0.1398964	0.0725389	0.025906736
1019	7	53033004301	0	0	3	30	122	215	5/1/2020	95764	Tier 3	Friday	61.72	summer	no	No	Census Tract 43.01, King County, Washington	70.1	43.01	1	0.56744186	0.13953488	0.0139535	0	0
1020	9	53033004301	0	0	8	61	286	248	5/1/2020	95764	Tier 3	Friday	68.75	summer	no	No	Census Tract 43.01, King County, Washington	70.1	43.01	1	1.153225806	0.24596774	0.0322581	0	0
1021	10	53033004301	0	0	9	19	102	180	5/1/2020	95764	Tier 3	Wednesday	58.75	fall	no	No	Census Tract 43.01, King County, Washington	70.1	43.01	1	0.566666667	0.10555556	0.05	0	0
1022	12	53033004301	0	3	9	30	108	260	5/1/2020	95764	Tier 3	Saturday	47.21	fall	no	Yes	Census Tract 43.01, King County, Washington	70.1	43.01	1	0.415384615	0.11538462	0.0346154	0.0115385	0
1023	14	53033004301	0	0	1	34	156	263	5/1/2020	95764	Tier 3	Wednesday	44.87	winter	no	No	Census Tract 43.01, King County, Washington	70.1	43.01	1	0.593155894	0.12927757	0.0038023	0	0
1024	15	53033004301	0	1	2	11	55	149	5/1/2020	95764	Tier 3	Tuesday	39.28	winter	no	No	Census Tract 43.01, King County, Washington	70.1	43.01	1	0.369127517	0.0738255	0.0134228	0.0067114	0
1025	16	53033004301	0	2	7	35	147	297	5/1/2020	95764	Tier 3	Wednesday	37.65	winter	no	No	Census Tract 43.01, King County, Washington	70.1	43.01	1	0.494949495	0.11784512	0.023569	0.006734	0
1026	17	53033004301	8	16	39	83	352	252	5/1/2020	95764	Tier 3	Wednesday	46.75	winter	no	No	Census Tract 43.01, King County, Washington	70.1	43.01	1	1.396825397	0.32936508	0.1547619	0.0634921	0.031746032
1027	18	53033004301	0	0	15	45	230	284	5/1/2020	95764	Tier 3	Friday	46.7	spring	no	No	Census Tract 43.01, King County, Washington	70.1	43.01	1	0.809859155	0.1584507	0.0528169	0	0
1028	19	53033004301	4	9	16	44	170	255	5/1/2020	95764	Tier 3	Friday	64.83	spring	yes	No	Census Tract 43.01, King County, Washington	70.1	43.01	1	0.666666667	0.17254902	0.0627451	0.0352941	0.015686275
1029	20	53033004301	0	3	19	52	194	172	5/1/2020	95764	Tier 3	Friday	51.8	spring	yes	No	Census Tract 43.01, King County, Washington	70.1	43.01	1	1.127906977	0.30232558	0.1104651	0.0174419	0
1030	21	53033004301	1	9	68	120	431	224	5/1/2020	95764	Tier 3	Friday	64.08	spring	yes	No	Census Tract 43.01, King County, Washington	70.1	43.01	1	1.924107143	0.53571429	0.3035714	0.0401786	0.004464286
1031	22	53033004301	0	1	5	31	195	240	5/1/2020	95764	Tier 3	Sunday	70.04	spring	yes	Yes	Census Tract 43.01, King County, Washington	70.1	43.01	1	0.8125	0.12916667	0.0208333	0.0041667	0
1032	23	53033004301	2	5	18	31	151	99	5/1/2020	95764	Tier 3	Friday	66.13	summer	yes	No	Census Tract 43.01, King County, Washington	70.1	43.01	1	1.525252525	0.31313131	0.1818182	0.0505051	0.02020202
1033	24	53033004301	0	1	8	38	177	179	5/1/2020	95764	Tier 3	Friday	59.62	summer	yes	No	Census Tract 43.01, King County, Washington	70.1	43.01	1	0.988826816	0.2122905	0.0446927	0.0055866	0
1034	25	53033004301	0	1	20	71	261	237	5/1/2020	95764	Tier 3	Friday	61.49	summer	yes	No	Census Tract 43.01, King County, Washington	70.1	43.01	1	1.101265823	0.29957806	0.0843882	0.0042194	0
1035	26	53033004301	3	21	61	130	480	289	5/1/2020	95764	Tier 3	Friday	54.69	fall	yes	No	Census Tract 43.01, King County, Washington	70.1	43.01	1	1.660899654	0.44982699	0.2110727	0.0726644	0.010380623
1036	28	53033004301	1	9	21	42	170	316	5/1/2020	95764	Tier 3	Friday	43.42	winter	yes	No	Census Tract 43.01, King County, Washington	70.1	43.01	1	0.537974684	0.13291139	0.0664557	0.028481	0.003164557
1037	29	53033004301	14	29	51	118	462	223	5/1/2020	95764	Tier 3	Friday	44.83	winter	yes	No	Census Tract 43.01, King County, Washington	70.1	43.01	1	2.071748879	0.52914798	0.2286996	0.1300448	0.062780269
1038	30	53033004301	12	22	34	84	346	237	5/1/2020	95764	Tier 3	Wednesday	46	winter	yes	No	Census Tract 43.01, King County, Washington	70.1	43.01	1	1.459915612	0.35443038	0.1434599	0.092827	0.050632911
1039	31	53033004301	62	82	121	181	780	216	5/1/2020	95764	Tier 3	Friday	51.34	spring	yes	No	Census Tract 43.01, King County, Washington	70.1	43.01	1	3.611111111	0.83796296	0.5601852	0.3796296	0.287037037
1040	32	53033004301	47	66	98	147	906	286	5/1/2020	95764	Tier 3	Friday	64.06	summer	yes	No	Census Tract 43.01, King County, Washington	70.1	43.01	1	3.167832168	0.51398601	0.3426573	0.2307692	0.164335664
1041	33	53033004301	3	6	21	39	144	84	5/1/2020	95764	Tier 3	Friday	40.83	fall	yes	No	Census Tract 43.01, King County, Washington	70.1	43.01	1	1.714285714	0.46428571	0.25	0.0714286	0.035714286
1042	34	53033004301	19	32	53	173	676	284	5/1/2020	95764	Tier 3	Friday	50.63	winter	yes	No	Census Tract 43.01, King County, Washington	70.1	43.01	1	2.38028169	0.60915493	0.1866197	0.1126761	0.066901409
1043	35	53033004301	20	32	55	97	479	186	5/1/2020	95764	Tier 3	Friday	66.79	spring	yes	No	Census Tract 43.01, King County, Washington	70.1	43.01	1	2.575268817	0.52150538	0.2956989	0.172043	0.107526882
1044	36	53033004301	14	29	65	115	381	143	5/1/2020	95764	Tier 3	Friday	61.83	summer	yes	No	Census Tract 43.01, King County, Washington	70.1	43.01	1	2.664335664	0.8041958	0.4545455	0.2027972	0.097902098
1045	37	53033004301	8	17	49	98	365	209	5/1/2020	95764	Tier 3	Sunday	64.54	summer	yes	Yes	Census Tract 43.01, King County, Washington	70.1	43.01	1	1.746411483	0.46889952	0.2344498	0.0813397	0.038277512
1046	4	53033004302	0	0	1	2	19	58	5/29/2020	34461	Tier 1	Friday	67.79	spring	no	No	Census Tract 43.02, King County, Washington	56.9	43.02	1	0.327586207	0.03448276	0.0172414	0	0
1047	7	53033004302	0	0	0	2	18	71	5/29/2020	34461	Tier 1	Friday	61.72	summer	no	No	Census Tract 43.02, King County, Washington	56.9	43.02	1	0.253521127	0.02816901	0	0	0
1048	8	53033004302	0	0	0	3	22	80	5/29/2020	34461	Tier 1	Sunday	73.42	summer	no	Yes	Census Tract 43.02, King County, Washington	56.9	43.02	1	0.275	0.0375	0	0	0
1049	10	53033004302	0	0	0	1	11	76	5/29/2020	34461	Tier 1	Wednesday	58.75	fall	no	No	Census Tract 43.02, King County, Washington	56.9	43.02	1	0.144736842	0.01315789	0	0	0
1050	16	53033004302	0	0	0	7	22	133	5/29/2020	34461	Tier 1	Wednesday	37.65	winter	no	No	Census Tract 43.02, King County, Washington	56.9	43.02	1	0.165413534	0.05263158	0	0	0
1051	18	53033004302	0	0	0	1	13	97	5/29/2020	34461	Tier 1	Friday	46.7	spring	no	No	Census Tract 43.02, King County, Washington	56.9	43.02	1	0.134020619	0.01030928	0	0	0
1052	26	53033004302	6	8	17	20	91	141	5/29/2020	34461	Tier 1	Friday	54.69	fall	yes	No	Census Tract 43.02, King County, Washington	56.9	43.02	1	0.645390071	0.14184397	0.1205674	0.0567376	0.042553192
1053	29	53033004302	5	8	9	12	52	81	5/29/2020	34461	Tier 1	Friday	44.83	winter	yes	No	Census Tract 43.02, King County, Washington	56.9	43.02	1	0.641975309	0.14814815	0.1111111	0.0987654	0.061728395
1054	33	53033004302	0	0	4	5	17	33	5/29/2020	34461	Tier 1	Friday	40.83	fall	yes	No	Census Tract 43.02, King County, Washington	56.9	43.02	1	0.515151515	0.15151515	0.1212121	0	0
1055	34	53033004302	0	0	0	5	10	70	5/29/2020	34461	Tier 1	Friday	50.63	winter	yes	No	Census Tract 43.02, King County, Washington	56.9	43.02	1	0.142857143	0.07142857	0	0	0
1056	35	53033004302	0	0	0	4	41	114	5/29/2020	34461	Tier 1	Friday	66.79	spring	yes	No	Census Tract 43.02, King County, Washington	56.9	43.02	1	0.359649123	0.03508772	0	0	0
1057	1	53033004400	0	1	6	15	54	99	5/1/2020	64026	Tier 2	Friday	55.16	spring	no	No	Census Tract 44, King County, Washington	74.3	44	1	0.545454545	0.15151515	0.0606061	0.010101	0
1058	2	53033004400	9	16	37	81	288	212	5/1/2020	64026	Tier 2	Friday	67.04	spring	no	No	Census Tract 44, King County, Washington	74.3	44	1	1.358490566	0.38207547	0.1745283	0.0754717	0.04245283
1059	3	53033004400	3	16	28	39	157	164	5/1/2020	64026	Tier 2	Sunday	76.8	spring	no	Yes	Census Tract 44, King County, Washington	74.3	44	1	0.957317073	0.23780488	0.1707317	0.097561	0.018292683
1060	4	53033004400	2	16	45	91	327	244	5/1/2020	64026	Tier 2	Friday	67.79	spring	no	No	Census Tract 44, King County, Washington	74.3	44	1	1.340163934	0.37295082	0.1844262	0.0655738	0.008196721
1061	5	53033004400	16	21	42	82	343	209	5/1/2020	64026	Tier 2	Thursday	64.52	spring	no	No	Census Tract 44, King County, Washington	74.3	44	1	1.641148325	0.3923445	0.2009569	0.1004785	0.076555024
1062	6	53033004400	8	36	74	133	516	228	5/1/2020	64026	Tier 2	Friday	68.88	summer	no	No	Census Tract 44, King County, Washington	74.3	44	1	2.263157895	0.58333333	0.3245614	0.1578947	0.035087719
1063	7	53033004400	1	5	22	97	364	248	5/1/2020	64026	Tier 2	Friday	61.72	summer	no	No	Census Tract 44, King County, Washington	74.3	44	1	1.467741935	0.39112903	0.0887097	0.0201613	0.004032258
1064	8	53033004400	16	28	52	84	399	256	5/1/2020	64026	Tier 2	Sunday	73.42	summer	no	Yes	Census Tract 44, King County, Washington	74.3	44	1	1.55859375	0.328125	0.203125	0.109375	0.0625
1065	9	53033004400	0	0	2	22	112	136	5/1/2020	64026	Tier 2	Friday	68.75	summer	no	No	Census Tract 44, King County, Washington	74.3	44	1	0.823529412	0.16176471	0.0147059	0	0
1066	10	53033004400	3	8	35	86	333	240	5/1/2020	64026	Tier 2	Wednesday	58.75	fall	no	No	Census Tract 44, King County, Washington	74.3	44	1	1.3875	0.35833333	0.1458333	0.0333333	0.0125
1067	12	53033004400	2	11	25	50	228	183	5/1/2020	64026	Tier 2	Saturday	47.21	fall	no	Yes	Census Tract 44, King County, Washington	74.3	44	1	1.245901639	0.27322404	0.136612	0.0601093	0.010928962
1068	13	53033004400	0	2	7	23	169	177	5/1/2020	64026	Tier 2	Friday	44.92	fall	no	No	Census Tract 44, King County, Washington	74.3	44	1	0.95480226	0.1299435	0.039548	0.0112994	0
1069	14	53033004400	2	12	39	106	376	235	5/1/2020	64026	Tier 2	Wednesday	44.87	winter	no	No	Census Tract 44, King County, Washington	74.3	44	1	1.6	0.45106383	0.1659574	0.0510638	0.008510638
1070	15	53033004400	0	4	17	63	226	252	5/1/2020	64026	Tier 2	Tuesday	39.28	winter	no	No	Census Tract 44, King County, Washington	74.3	44	1	0.896825397	0.25	0.0674603	0.015873	0
1071	16	53033004400	0	7	35	84	291	236	5/1/2020	64026	Tier 2	Wednesday	37.65	winter	no	No	Census Tract 44, King County, Washington	74.3	44	1	1.233050847	0.3559322	0.1483051	0.029661	0
1072	17	53033004400	9	19	35	67	286	266	5/1/2020	64026	Tier 2	Wednesday	46.75	winter	no	No	Census Tract 44, King County, Washington	74.3	44	1	1.07518797	0.2518797	0.1315789	0.0714286	0.033834587
1073	18	53033004400	31	53	84	151	565	234	5/1/2020	64026	Tier 2	Friday	46.7	spring	no	No	Census Tract 44, King County, Washington	74.3	44	1	2.414529915	0.64529915	0.3589744	0.2264957	0.132478633
1074	20	53033004400	16	36	68	85	374	227	5/1/2020	64026	Tier 2	Friday	51.8	spring	yes	No	Census Tract 44, King County, Washington	74.3	44	1	1.647577093	0.37444934	0.2995595	0.1585903	0.070484582
1075	22	53033004400	1	4	12	33	154	251	5/1/2020	64026	Tier 2	Sunday	70.04	spring	yes	Yes	Census Tract 44, King County, Washington	74.3	44	1	0.613545817	0.1314741	0.0478088	0.0159363	0.003984064
1076	23	53033004400	6	14	43	93	341	294	5/1/2020	64026	Tier 2	Friday	66.13	summer	yes	No	Census Tract 44, King County, Washington	74.3	44	1	1.159863946	0.31632653	0.1462585	0.047619	0.020408163
1077	24	53033004400	10	15	37	84	453	436	5/1/2020	64026	Tier 2	Friday	59.62	summer	yes	No	Census Tract 44, King County, Washington	74.3	44	1	1.038990826	0.19266055	0.0848624	0.0344037	0.02293578
1078	25	53033004400	24	31	48	96	377	248	5/1/2020	64026	Tier 2	Friday	61.49	summer	yes	No	Census Tract 44, King County, Washington	74.3	44	1	1.52016129	0.38709677	0.1935484	0.125	0.096774194
1079	28	53033004400	18	50	76	104	458	231	5/1/2020	64026	Tier 2	Friday	43.42	winter	yes	No	Census Tract 44, King County, Washington	74.3	44	1	1.982683983	0.45021645	0.3290043	0.2164502	0.077922078
1080	29	53033004400	43	55	87	151	704	251	5/1/2020	64026	Tier 2	Friday	44.83	winter	yes	No	Census Tract 44, King County, Washington	74.3	44	1	2.804780876	0.60159363	0.3466135	0.2191235	0.171314741
1081	30	53033004400	13	45	88	143	544	261	5/1/2020	64026	Tier 2	Wednesday	46	winter	yes	No	Census Tract 44, King County, Washington	74.3	44	1	2.084291188	0.54789272	0.3371648	0.1724138	0.049808429
1082	31	53033004400	30	60	108	191	659	242	5/1/2020	64026	Tier 2	Friday	51.34	spring	yes	No	Census Tract 44, King County, Washington	74.3	44	1	2.723140496	0.7892562	0.446281	0.2479339	0.123966942
1083	32	53033004400	26	49	72	101	464	216	5/1/2020	64026	Tier 2	Friday	64.06	summer	yes	No	Census Tract 44, King County, Washington	74.3	44	1	2.148148148	0.46759259	0.3333333	0.2268519	0.12037037
1084	33	53033004400	8	14	26	42	188	98	5/1/2020	64026	Tier 2	Friday	40.83	fall	yes	No	Census Tract 44, King County, Washington	74.3	44	1	1.918367347	0.42857143	0.2653061	0.1428571	0.081632653
1085	34	53033004400	14	30	64	197	729	352	5/1/2020	64026	Tier 2	Friday	50.63	winter	yes	No	Census Tract 44, King County, Washington	74.3	44	1	2.071022727	0.55965909	0.1818182	0.0852273	0.039772727
1086	35	53033004400	99	128	181	289	1320	406	5/1/2020	64026	Tier 2	Friday	66.79	spring	yes	No	Census Tract 44, King County, Washington	74.3	44	1	3.251231527	0.71182266	0.4458128	0.3152709	0.243842365
1087	36	53033004400	121	170	305	487	2342	850	5/1/2020	64026	Tier 2	Friday	61.83	summer	yes	No	Census Tract 44, King County, Washington	74.3	44	1	2.755294118	0.57294118	0.3588235	0.2	0.142352941
1088	37	53033004400	6	36	67	105	418	220	5/1/2020	64026	Tier 2	Sunday	64.54	summer	yes	Yes	Census Tract 44, King County, Washington	74.3	44	1	1.9	0.47727273	0.3045455	0.1636364	0.027272727
1089	19	53033004500	3	11	15	21	172	518	4/16/2021	113669	Tier 4	Friday	64.83	spring	yes	No	Census Tract 45, King County, Washington	73.3	45	1	0.332046332	0.04054054	0.0289575	0.0212355	0.005791506
1090	1	53033004600	59	80	120	173	871	338	5/1/2020	136528	Tier 4	Friday	55.16	spring	no	No	Census Tract 46, King County, Washington	89.6	46	1	2.576923077	0.51183432	0.3550296	0.2366864	0.174556213
1091	2	53033004600	314	367	421	517	3122	736	5/1/2020	136528	Tier 4	Friday	67.04	spring	no	No	Census Tract 46, King County, Washington	89.6	46	1	4.241847826	0.70244565	0.5720109	0.4986413	0.426630435
1092	3	53033004600	208	275	340	454	2529	666	5/1/2020	136528	Tier 4	Sunday	76.8	spring	no	Yes	Census Tract 46, King County, Washington	89.6	46	1	3.797297297	0.68168168	0.5105105	0.4129129	0.312312312
1093	4	53033004600	155	299	438	608	2500	710	5/1/2020	136528	Tier 4	Friday	67.79	spring	no	No	Census Tract 46, King County, Washington	89.6	46	1	3.521126761	0.85633803	0.6169014	0.4211268	0.218309859
1094	5	53033004600	37	105	267	530	1798	641	5/1/2020	136528	Tier 4	Thursday	64.52	spring	no	No	Census Tract 46, King County, Washington	89.6	46	1	2.8049922	0.82683307	0.4165367	0.1638066	0.057722309
1095	6	53033004600	46	135	304	537	1821	616	5/1/2020	136528	Tier 4	Friday	68.88	summer	no	No	Census Tract 46, King County, Washington	89.6	46	1	2.956168831	0.87175325	0.4935065	0.2191558	0.074675325
1096	7	53033004600	57	102	208	450	1748	791	5/1/2020	136528	Tier 4	Friday	61.72	summer	no	No	Census Tract 46, King County, Washington	89.6	46	1	2.209860936	0.56890013	0.2629583	0.1289507	0.072060683
1097	8	53033004600	137	234	375	612	2500	726	5/1/2020	136528	Tier 4	Sunday	73.42	summer	no	Yes	Census Tract 46, King County, Washington	89.6	46	1	3.443526171	0.84297521	0.5165289	0.322314	0.188705234
1098	9	53033004600	34	84	210	433	1539	620	5/1/2020	136528	Tier 4	Friday	68.75	summer	no	No	Census Tract 46, King County, Washington	89.6	46	1	2.482258065	0.6983871	0.3387097	0.1354839	0.05483871
1099	10	53033004600	69	108	178	307	1312	699	5/1/2020	136528	Tier 4	Wednesday	58.75	fall	no	No	Census Tract 46, King County, Washington	89.6	46	1	1.876967096	0.43919886	0.2546495	0.1545064	0.098712446
1100	12	53033004600	246	306	382	535	2986	715	5/1/2020	136528	Tier 4	Saturday	47.21	fall	no	Yes	Census Tract 46, King County, Washington	89.6	46	1	4.176223776	0.74825175	0.5342657	0.427972	0.344055944
1101	13	53033004600	101	151	228	391	1696	692	5/1/2020	136528	Tier 4	Friday	44.92	fall	no	No	Census Tract 46, King County, Washington	89.6	46	1	2.450867052	0.5650289	0.3294798	0.2182081	0.145953757
1102	14	53033004600	166	237	341	503	2217	744	5/1/2020	136528	Tier 4	Wednesday	44.87	winter	no	No	Census Tract 46, King County, Washington	89.6	46	1	2.97983871	0.67607527	0.4583333	0.3185484	0.22311828
1103	15	53033004600	44	66	98	173	770	602	5/1/2020	136528	Tier 4	Tuesday	39.28	winter	no	No	Census Tract 46, King County, Washington	89.6	46	1	1.279069767	0.28737542	0.1627907	0.1096346	0.073089701
1104	16	53033004600	62	134	239	413	1581	832	5/1/2020	136528	Tier 4	Wednesday	37.65	winter	no	No	Census Tract 46, King County, Washington	89.6	46	1	1.900240385	0.49639423	0.2872596	0.1610577	0.074519231
1105	17	53033004600	153	188	241	359	1881	606	5/1/2020	136528	Tier 4	Wednesday	46.75	winter	no	No	Census Tract 46, King County, Washington	89.6	46	1	3.103960396	0.59240924	0.3976898	0.310231	0.252475248
1106	18	53033004600	100	177	301	464	1958	864	5/1/2020	136528	Tier 4	Friday	46.7	spring	no	No	Census Tract 46, King County, Washington	89.6	46	1	2.266203704	0.53703704	0.3483796	0.2048611	0.115740741
1107	19	53033004600	0	0	5	21	104	288	5/1/2020	136528	Tier 4	Friday	64.83	spring	yes	No	Census Tract 46, King County, Washington	89.6	46	1	0.361111111	0.07291667	0.0173611	0	0
1108	20	53033004600	88	138	207	342	1411	684	5/1/2020	136528	Tier 4	Friday	51.8	spring	yes	No	Census Tract 46, King County, Washington	89.6	46	1	2.062865497	0.5	0.3026316	0.2017544	0.128654971
1109	21	53033004600	92	145	215	327	1393	794	5/1/2020	136528	Tier 4	Friday	64.08	spring	yes	No	Census Tract 46, King County, Washington	89.6	46	1	1.75440806	0.41183879	0.2707809	0.1826196	0.115869018
1110	22	53033004600	97	156	243	391	1705	873	5/1/2020	136528	Tier 4	Sunday	70.04	spring	yes	Yes	Census Tract 46, King County, Washington	89.6	46	1	1.95303551	0.44788087	0.2783505	0.1786942	0.111111111
1111	23	53033004600	30	62	109	229	956	846	5/1/2020	136528	Tier 4	Friday	66.13	summer	yes	No	Census Tract 46, King County, Washington	89.6	46	1	1.130023641	0.27068558	0.1288416	0.0732861	0.035460993
1112	24	53033004600	4	17	45	177	672	824	5/1/2020	136528	Tier 4	Friday	59.62	summer	yes	No	Census Tract 46, King County, Washington	89.6	46	1	0.815533981	0.21480583	0.0546117	0.0206311	0.004854369
1113	25	53033004600	72	133	211	314	1458	889	5/1/2020	136528	Tier 4	Friday	61.49	summer	yes	No	Census Tract 46, King County, Washington	89.6	46	1	1.640044994	0.35320585	0.2373453	0.1496063	0.080989876
1114	26	53033004600	109	163	238	355	1671	771	5/1/2020	136528	Tier 4	Friday	54.69	fall	yes	No	Census Tract 46, King County, Washington	89.6	46	1	2.167315175	0.46044099	0.30869	0.2114137	0.141374838
1115	28	53033004600	90	134	221	377	1621	842	5/1/2020	136528	Tier 4	Friday	43.42	winter	yes	No	Census Tract 46, King County, Washington	89.6	46	1	1.925178147	0.44774347	0.2624703	0.1591449	0.106888361
1116	29	53033004600	77	180	310	533	1908	853	5/1/2020	136528	Tier 4	Friday	44.83	winter	yes	No	Census Tract 46, King County, Washington	89.6	46	1	2.236811254	0.62485346	0.3634232	0.2110199	0.090269637
1117	30	53033004600	200	260	337	498	2376	757	5/1/2020	136528	Tier 4	Wednesday	46	winter	yes	No	Census Tract 46, King County, Washington	89.6	46	1	3.138705416	0.65785997	0.4451783	0.343461	0.264200793
1118	31	53033004600	23	52	127	282	1056	795	5/1/2020	136528	Tier 4	Friday	51.34	spring	yes	No	Census Tract 46, King County, Washington	89.6	46	1	1.328301887	0.35471698	0.1597484	0.0654088	0.028930818
1119	32	53033004600	68	109	156	276	1322	761	5/1/2020	136528	Tier 4	Friday	64.06	summer	yes	No	Census Tract 46, King County, Washington	89.6	46	1	1.737187911	0.36268068	0.2049934	0.1432326	0.08935611
1120	33	53033004600	8	17	41	88	427	372	5/1/2020	136528	Tier 4	Friday	40.83	fall	yes	No	Census Tract 46, King County, Washington	89.6	46	1	1.147849462	0.23655914	0.1102151	0.0456989	0.021505376
1121	34	53033004600	197	250	347	495	2747	882	5/1/2020	136528	Tier 4	Friday	50.63	winter	yes	No	Census Tract 46, King County, Washington	89.6	46	1	3.114512472	0.56122449	0.393424	0.2834467	0.223356009
1122	35	53033004600	68	114	198	383	1590	896	5/1/2020	136528	Tier 4	Friday	66.79	spring	yes	No	Census Tract 46, King County, Washington	89.6	46	1	1.774553571	0.42745536	0.2209821	0.1272321	0.075892857
1123	36	53033004600	16	39	126	283	1113	906	5/1/2020	136528	Tier 4	Friday	61.83	summer	yes	No	Census Tract 46, King County, Washington	89.6	46	1	1.228476821	0.31236203	0.1390728	0.0430464	0.017660044
1124	37	53033004600	86	163	278	433	1776	852	5/1/2020	136528	Tier 4	Sunday	64.54	summer	yes	Yes	Census Tract 46, King County, Washington	89.6	46	1	2.084507042	0.50821596	0.3262911	0.1913146	0.100938967
1125	1	53033004700	9	21	57	179	730	710	5/1/2020	96745	Tier 3	Friday	55.16	spring	no	No	Census Tract 47, King County, Washington	79.6	47	1	1.028169014	0.25211268	0.0802817	0.0295775	0.012676056
1126	2	53033004700	93	209	429	849	3400	2039	5/1/2020	96745	Tier 3	Friday	67.04	spring	no	No	Census Tract 47, King County, Washington	79.6	47	1	1.667484061	0.41638058	0.2103973	0.1025012	0.045610593
1127	3	53033004700	132	206	370	701	3067	1601	5/1/2020	96745	Tier 3	Sunday	76.8	spring	no	Yes	Census Tract 47, King County, Washington	79.6	47	1	1.915677701	0.43785134	0.2311056	0.1286696	0.08244847
1128	4	53033004700	43	130	270	660	2793	1622	5/1/2020	96745	Tier 3	Friday	67.79	spring	no	No	Census Tract 47, King County, Washington	79.6	47	1	1.721948212	0.40690506	0.1664612	0.080148	0.026510481
1129	5	53033004700	48	157	378	844	3230	1775	5/1/2020	96745	Tier 3	Thursday	64.52	spring	no	No	Census Tract 47, King County, Washington	79.6	47	1	1.81971831	0.47549296	0.2129577	0.0884507	0.027042254
1130	6	53033004700	168	340	589	1059	4303	1891	5/1/2020	96745	Tier 3	Friday	68.88	summer	no	No	Census Tract 47, King County, Washington	79.6	47	1	2.2755156	0.56002115	0.3114754	0.179799	0.088841883
1131	7	53033004700	186	384	722	1235	4782	1956	5/1/2020	96745	Tier 3	Friday	61.72	summer	no	No	Census Tract 47, King County, Washington	79.6	47	1	2.444785276	0.63139059	0.3691207	0.196319	0.095092025
1132	8	53033004700	37	68	125	196	768	1786	5/1/2020	96745	Tier 3	Sunday	73.42	summer	no	Yes	Census Tract 47, King County, Washington	79.6	47	1	0.430011198	0.10974244	0.0699888	0.0380739	0.020716685
1133	9	53033004700	150	287	618	1213	4468	1870	5/1/2020	96745	Tier 3	Friday	68.75	summer	no	No	Census Tract 47, King County, Washington	79.6	47	1	2.389304813	0.6486631	0.3304813	0.1534759	0.080213904
1134	10	53033004700	160	281	534	912	3728	1815	5/1/2020	96745	Tier 3	Wednesday	58.75	fall	no	No	Census Tract 47, King County, Washington	79.6	47	1	2.05399449	0.50247934	0.2942149	0.1548209	0.08815427
1135	12	53033004700	266	433	674	1058	4644	1745	5/1/2020	96745	Tier 3	Saturday	47.21	fall	no	Yes	Census Tract 47, King County, Washington	79.6	47	1	2.661318052	0.60630372	0.3862464	0.2481375	0.15243553
1136	13	53033004700	68	144	333	720	2872	1865	5/1/2020	96745	Tier 3	Friday	44.92	fall	no	No	Census Tract 47, King County, Washington	79.6	47	1	1.539946381	0.38605898	0.1785523	0.0772118	0.036461126
1137	14	53033004700	41	169	441	949	3226	1785	5/1/2020	96745	Tier 3	Wednesday	44.87	winter	no	No	Census Tract 47, King County, Washington	79.6	47	1	1.807282913	0.53165266	0.2470588	0.0946779	0.022969188
1138	15	53033004700	45	115	322	800	2777	1648	5/1/2020	96745	Tier 3	Tuesday	39.28	winter	no	No	Census Tract 47, King County, Washington	79.6	47	1	1.685072816	0.48543689	0.1953883	0.0697816	0.027305825
1139	16	53033004700	54	130	318	707	2833	1891	5/1/2020	96745	Tier 3	Wednesday	37.65	winter	no	No	Census Tract 47, King County, Washington	79.6	47	1	1.498149127	0.37387626	0.168165	0.0687467	0.028556319
1140	17	53033004700	50	131	317	739	2786	1799	5/1/2020	96745	Tier 3	Wednesday	46.75	winter	no	No	Census Tract 47, King County, Washington	79.6	47	1	1.548638132	0.41078377	0.176209	0.0728182	0.027793219
1141	18	53033004700	84	164	312	633	2730	2018	5/1/2020	96745	Tier 3	Friday	46.7	spring	no	No	Census Tract 47, King County, Washington	79.6	47	1	1.352824579	0.31367691	0.1546085	0.0812686	0.041625372
1142	19	53033004700	73	139	353	755	2950	1802	5/1/2020	96745	Tier 3	Friday	64.83	spring	yes	No	Census Tract 47, King County, Washington	79.6	47	1	1.637069922	0.41897891	0.1958935	0.0771365	0.040510544
1143	20	53033004700	26	68	255	617	2528	2607	5/1/2020	96745	Tier 3	Friday	51.8	spring	yes	No	Census Tract 47, King County, Washington	79.6	47	1	0.96969697	0.2366705	0.0978136	0.0260836	0.009973149
1144	21	53033004700	188	330	573	1004	4135	1852	5/1/2020	96745	Tier 3	Friday	64.08	spring	yes	No	Census Tract 47, King County, Washington	79.6	47	1	2.232721382	0.54211663	0.3093952	0.1781857	0.101511879
1145	22	53033004700	328	491	711	1133	5107	1824	5/1/2020	96745	Tier 3	Sunday	70.04	spring	yes	Yes	Census Tract 47, King County, Washington	79.6	47	1	2.799890351	0.62116228	0.3898026	0.2691886	0.179824561
1146	23	53033004700	199	372	608	1151	4625	2274	5/1/2020	96745	Tier 3	Friday	66.13	summer	yes	No	Census Tract 47, King County, Washington	79.6	47	1	2.033861038	0.50615655	0.2673703	0.1635884	0.087510994
1147	24	53033004700	71	164	322	655	2896	2480	5/1/2020	96745	Tier 3	Friday	59.62	summer	yes	No	Census Tract 47, King County, Washington	79.6	47	1	1.167741935	0.2641129	0.1298387	0.066129	0.028629032
1148	25	53033004700	85	198	459	885	3471	2379	5/1/2020	96745	Tier 3	Friday	61.49	summer	yes	No	Census Tract 47, King County, Washington	79.6	47	1	1.459016393	0.37200504	0.1929382	0.0832282	0.035729298
1149	26	53033004700	175	317	506	875	3616	1703	5/1/2020	96745	Tier 3	Friday	54.69	fall	yes	No	Census Tract 47, King County, Washington	79.6	47	1	2.123311803	0.51379918	0.2971227	0.1861421	0.102759836
1150	27	53033004700	46	105	196	423	1998	2237	5/1/2020	96745	Tier 3	Friday	38.63	fall	yes	No	Census Tract 47, King County, Washington	79.6	47	1	0.893160483	0.18909253	0.0876173	0.0469379	0.020563254
1151	28	53033004700	168	299	541	1028	3945	1711	5/1/2020	96745	Tier 3	Friday	43.42	winter	yes	No	Census Tract 47, King County, Washington	79.6	47	1	2.305669199	0.60081823	0.3161894	0.1747516	0.098188194
1152	29	53033004700	102	215	427	899	3584	2062	5/1/2020	96745	Tier 3	Friday	44.83	winter	yes	No	Census Tract 47, King County, Washington	79.6	47	1	1.738118332	0.43598448	0.2070805	0.1042677	0.049466537
1153	30	53033004700	175	328	554	973	3758	1708	5/1/2020	96745	Tier 3	Wednesday	46	winter	yes	No	Census Tract 47, King County, Washington	79.6	47	1	2.200234192	0.56967213	0.324356	0.1920375	0.102459016
1154	31	53033004700	205	319	525	971	4145	1902	5/1/2020	96745	Tier 3	Friday	51.34	spring	yes	No	Census Tract 47, King County, Washington	79.6	47	1	2.179284963	0.51051525	0.2760252	0.1677182	0.107781283
1155	32	53033004700	192	369	637	1074	4301	1966	5/1/2020	96745	Tier 3	Friday	64.06	summer	yes	No	Census Tract 47, King County, Washington	79.6	47	1	2.187690743	0.54628688	0.3240081	0.1876907	0.097660224
1156	33	53033004700	27	57	113	222	911	776	5/1/2020	96745	Tier 3	Friday	40.83	fall	yes	No	Census Tract 47, King County, Washington	79.6	47	1	1.173969072	0.28608247	0.1456186	0.0734536	0.034793814
1157	34	53033004700	130	230	448	842	3434	2009	5/1/2020	96745	Tier 3	Friday	50.63	winter	yes	No	Census Tract 47, King County, Washington	79.6	47	1	1.709308113	0.41911399	0.2229965	0.1144848	0.06470881
1158	35	53033004700	138	213	453	980	3661	1864	5/1/2020	96745	Tier 3	Friday	66.79	spring	yes	No	Census Tract 47, King County, Washington	79.6	47	1	1.964055794	0.52575107	0.2430258	0.1142704	0.074034335
1159	36	53033004700	197	337	616	1121	4555	2146	5/1/2020	96745	Tier 3	Friday	61.83	summer	yes	No	Census Tract 47, King County, Washington	79.6	47	1	2.122553588	0.52236719	0.2870457	0.1570363	0.091798695
1160	37	53033004700	252	318	502	824	4029	1818	5/1/2020	96745	Tier 3	Sunday	64.54	summer	yes	Yes	Census Tract 47, King County, Washington	79.6	47	1	2.216171617	0.45324532	0.2761276	0.1749175	0.138613861
1161	1	53033004800	0	0	1	7	41	270	5/1/2020	121492	Tier 4	Friday	55.16	spring	no	No	Census Tract 48, King County, Washington	83	48	1	0.151851852	0.02592593	0.0037037	0	0
1162	2	53033004800	0	0	0	3	25	416	5/1/2020	121492	Tier 4	Friday	67.04	spring	no	No	Census Tract 48, King County, Washington	83	48	1	0.060096154	0.00721154	0	0	0
1163	3	53033004800	0	0	1	12	63	386	5/1/2020	121492	Tier 4	Sunday	76.8	spring	no	Yes	Census Tract 48, King County, Washington	83	48	1	0.163212435	0.03108808	0.0025907	0	0
1164	4	53033004800	0	0	3	53	174	378	5/1/2020	121492	Tier 4	Friday	67.79	spring	no	No	Census Tract 48, King County, Washington	83	48	1	0.46031746	0.14021164	0.0079365	0	0
1165	5	53033004800	0	0	0	2	67	365	5/1/2020	121492	Tier 4	Thursday	64.52	spring	no	No	Census Tract 48, King County, Washington	83	48	1	0.183561644	0.00547945	0	0	0
1166	6	53033004800	0	6	23	88	350	367	5/1/2020	121492	Tier 4	Friday	68.88	summer	no	No	Census Tract 48, King County, Washington	83	48	1	0.953678474	0.23978202	0.0626703	0.0163488	0
1167	7	53033004800	0	0	2	13	98	387	5/1/2020	121492	Tier 4	Friday	61.72	summer	no	No	Census Tract 48, King County, Washington	83	48	1	0.253229974	0.03359173	0.005168	0	0
1168	8	53033004800	0	0	0	22	164	456	5/1/2020	121492	Tier 4	Sunday	73.42	summer	no	Yes	Census Tract 48, King County, Washington	83	48	1	0.359649123	0.04824561	0	0	0
1169	9	53033004800	0	1	1	18	167	386	5/1/2020	121492	Tier 4	Friday	68.75	summer	no	No	Census Tract 48, King County, Washington	83	48	1	0.432642487	0.04663212	0.0025907	0.0025907	0
1170	10	53033004800	0	0	2	8	73	413	5/1/2020	121492	Tier 4	Wednesday	58.75	fall	no	No	Census Tract 48, King County, Washington	83	48	1	0.176755448	0.01937046	0.0048426	0	0
1171	12	53033004800	0	0	2	14	107	455	5/1/2020	121492	Tier 4	Saturday	47.21	fall	no	Yes	Census Tract 48, King County, Washington	83	48	1	0.235164835	0.03076923	0.0043956	0	0
1172	13	53033004800	0	0	0	5	44	423	5/1/2020	121492	Tier 4	Friday	44.92	fall	no	No	Census Tract 48, King County, Washington	83	48	1	0.104018913	0.01182033	0	0	0
1173	14	53033004800	0	0	0	8	36	393	5/1/2020	121492	Tier 4	Wednesday	44.87	winter	no	No	Census Tract 48, King County, Washington	83	48	1	0.091603053	0.02035623	0	0	0
1174	15	53033004800	0	0	0	19	87	423	5/1/2020	121492	Tier 4	Tuesday	39.28	winter	no	No	Census Tract 48, King County, Washington	83	48	1	0.205673759	0.04491726	0	0	0
1175	16	53033004800	0	0	0	18	64	414	5/1/2020	121492	Tier 4	Wednesday	37.65	winter	no	No	Census Tract 48, King County, Washington	83	48	1	0.154589372	0.04347826	0	0	0
1176	18	53033004800	0	0	0	5	52	448	5/1/2020	121492	Tier 4	Friday	46.7	spring	no	No	Census Tract 48, King County, Washington	83	48	1	0.116071429	0.01116071	0	0	0
1177	19	53033004800	0	0	0	17	140	464	5/1/2020	121492	Tier 4	Friday	64.83	spring	yes	No	Census Tract 48, King County, Washington	83	48	1	0.301724138	0.03663793	0	0	0
1178	20	53033004800	0	0	0	9	58	430	5/1/2020	121492	Tier 4	Friday	51.8	spring	yes	No	Census Tract 48, King County, Washington	83	48	1	0.134883721	0.02093023	0	0	0
1179	21	53033004800	0	0	1	9	49	410	5/1/2020	121492	Tier 4	Friday	64.08	spring	yes	No	Census Tract 48, King County, Washington	83	48	1	0.119512195	0.02195122	0.002439	0	0
1180	22	53033004800	0	0	0	8	62	469	5/1/2020	121492	Tier 4	Sunday	70.04	spring	yes	Yes	Census Tract 48, King County, Washington	83	48	1	0.132196162	0.01705757	0	0	0
1181	23	53033004800	0	0	0	12	82	593	5/1/2020	121492	Tier 4	Friday	66.13	summer	yes	No	Census Tract 48, King County, Washington	83	48	1	0.138279933	0.02023609	0	0	0
1182	24	53033004800	0	0	1	6	48	482	5/1/2020	121492	Tier 4	Friday	59.62	summer	yes	No	Census Tract 48, King County, Washington	83	48	1	0.099585062	0.01244813	0.0020747	0	0
1183	25	53033004800	0	0	0	6	34	467	5/1/2020	121492	Tier 4	Friday	61.49	summer	yes	No	Census Tract 48, King County, Washington	83	48	1	0.072805139	0.01284797	0	0	0
1184	26	53033004800	0	0	5	27	96	425	5/1/2020	121492	Tier 4	Friday	54.69	fall	yes	No	Census Tract 48, King County, Washington	83	48	1	0.225882353	0.06352941	0.0117647	0	0
1185	27	53033004800	0	0	0	10	33	529	5/1/2020	121492	Tier 4	Friday	38.63	fall	yes	No	Census Tract 48, King County, Washington	83	48	1	0.062381853	0.01890359	0	0	0
1186	28	53033004800	0	0	0	2	62	402	5/1/2020	121492	Tier 4	Friday	43.42	winter	yes	No	Census Tract 48, King County, Washington	83	48	1	0.154228856	0.00497512	0	0	0
1187	29	53033004800	0	0	0	7	52	414	5/1/2020	121492	Tier 4	Friday	44.83	winter	yes	No	Census Tract 48, King County, Washington	83	48	1	0.125603865	0.01690821	0	0	0
1188	30	53033004800	0	0	0	15	83	434	5/1/2020	121492	Tier 4	Wednesday	46	winter	yes	No	Census Tract 48, King County, Washington	83	48	1	0.19124424	0.03456221	0	0	0
1189	31	53033004800	0	0	0	23	87	470	5/1/2020	121492	Tier 4	Friday	51.34	spring	yes	No	Census Tract 48, King County, Washington	83	48	1	0.185106383	0.04893617	0	0	0
1190	32	53033004800	0	0	1	8	63	410	5/1/2020	121492	Tier 4	Friday	64.06	summer	yes	No	Census Tract 48, King County, Washington	83	48	1	0.153658537	0.0195122	0.002439	0	0
1191	33	53033004800	0	0	1	5	27	276	5/1/2020	121492	Tier 4	Friday	40.83	fall	yes	No	Census Tract 48, King County, Washington	83	48	1	0.097826087	0.01811594	0.0036232	0	0
1192	34	53033004800	0	0	1	31	100	436	5/1/2020	121492	Tier 4	Friday	50.63	winter	yes	No	Census Tract 48, King County, Washington	83	48	1	0.229357798	0.07110092	0.0022936	0	0
1193	35	53033004800	0	0	0	7	45	459	5/1/2020	121492	Tier 4	Friday	66.79	spring	yes	No	Census Tract 48, King County, Washington	83	48	1	0.098039216	0.01525054	0	0	0
1194	36	53033004800	0	0	0	1	23	470	5/1/2020	121492	Tier 4	Friday	61.83	summer	yes	No	Census Tract 48, King County, Washington	83	48	1	0.04893617	0.00212766	0	0	0
1195	37	53033004800	0	0	4	10	47	461	5/1/2020	121492	Tier 4	Sunday	64.54	summer	yes	Yes	Census Tract 48, King County, Washington	83	48	1	0.101952278	0.02169197	0.0086768	0	0
1196	1	53033004900	0	6	33	91	353	606	5/1/2020	101203	Tier 3	Friday	55.16	spring	no	No	Census Tract 49, King County, Washington	86.4	49	1	0.582508251	0.15016502	0.0544554	0.009901	0
1197	2	53033004900	0	1	16	139	666	1334	5/1/2020	101203	Tier 3	Friday	67.04	spring	no	No	Census Tract 49, King County, Washington	86.4	49	1	0.499250375	0.1041979	0.011994	0.0007496	0
1198	3	53033004900	1	1	9	91	437	1143	5/1/2020	101203	Tier 3	Sunday	76.8	spring	no	Yes	Census Tract 49, King County, Washington	86.4	49	1	0.382327209	0.07961505	0.007874	0.0008749	0.000874891
1199	4	53033004900	16	37	64	202	856	1175	5/1/2020	101203	Tier 3	Friday	67.79	spring	no	No	Census Tract 49, King County, Washington	86.4	49	1	0.728510638	0.17191489	0.0544681	0.0314894	0.013617021
1200	5	53033004900	0	3	34	118	650	1219	5/1/2020	101203	Tier 3	Thursday	64.52	spring	no	No	Census Tract 49, King County, Washington	86.4	49	1	0.533223954	0.09680066	0.0278917	0.002461	0
1201	6	53033004900	1	14	20	176	764	1161	5/1/2020	101203	Tier 3	Friday	68.88	summer	no	No	Census Tract 49, King County, Washington	86.4	49	1	0.658053402	0.15159345	0.0172265	0.0120586	0.000861326
1202	7	53033004900	3	19	58	160	706	1172	5/1/2020	101203	Tier 3	Friday	61.72	summer	no	No	Census Tract 49, King County, Washington	86.4	49	1	0.602389078	0.13651877	0.0494881	0.0162116	0.002559727
1203	8	53033004900	4	29	99	324	1236	1758	5/1/2020	101203	Tier 3	Sunday	73.42	summer	no	Yes	Census Tract 49, King County, Washington	86.4	49	1	0.703071672	0.18430034	0.056314	0.016496	0.002275313
1204	9	53033004900	3	8	30	112	605	1308	5/1/2020	101203	Tier 3	Friday	68.75	summer	no	No	Census Tract 49, King County, Washington	86.4	49	1	0.462538226	0.08562691	0.0229358	0.0061162	0.002293578
1205	10	53033004900	0	6	22	143	618	1292	5/1/2020	101203	Tier 3	Wednesday	58.75	fall	no	No	Census Tract 49, King County, Washington	86.4	49	1	0.478328173	0.11068111	0.0170279	0.004644	0
1206	12	53033004900	1	13	36	108	574	1193	5/1/2020	101203	Tier 3	Saturday	47.21	fall	no	Yes	Census Tract 49, King County, Washington	86.4	49	1	0.481139983	0.09052808	0.030176	0.0108969	0.000838223
1207	13	53033004900	7	17	64	239	851	1132	5/1/2020	101203	Tier 3	Friday	44.92	fall	no	No	Census Tract 49, King County, Washington	86.4	49	1	0.751766784	0.21113074	0.0565371	0.0150177	0.006183746
1208	14	53033004900	0	1	17	65	356	1193	5/1/2020	101203	Tier 3	Wednesday	44.87	winter	no	No	Census Tract 49, King County, Washington	86.4	49	1	0.298407376	0.05448449	0.0142498	0.0008382	0
1209	15	53033004900	9	20	34	88	516	1367	5/1/2020	101203	Tier 3	Tuesday	39.28	winter	no	No	Census Tract 49, King County, Washington	86.4	49	1	0.37746891	0.06437454	0.024872	0.0146306	0.00658376
1210	16	53033004900	0	5	35	131	540	1266	5/1/2020	101203	Tier 3	Wednesday	37.65	winter	no	No	Census Tract 49, King County, Washington	86.4	49	1	0.426540284	0.10347551	0.0276461	0.0039494	0
1211	17	53033004900	0	1	7	48	415	1279	5/1/2020	101203	Tier 3	Wednesday	46.75	winter	no	No	Census Tract 49, King County, Washington	86.4	49	1	0.324472244	0.03752932	0.005473	0.0007819	0
1212	18	53033004900	35	42	57	125	778	1297	5/1/2020	101203	Tier 3	Friday	46.7	spring	no	No	Census Tract 49, King County, Washington	86.4	49	1	0.599845798	0.09637625	0.0439476	0.0323824	0.026985351
1213	19	53033004900	0	10	38	160	823	1546	5/1/2020	101203	Tier 3	Friday	64.83	spring	yes	No	Census Tract 49, King County, Washington	86.4	49	1	0.532341527	0.10349288	0.0245796	0.0064683	0
1214	20	53033004900	1	22	58	180	789	1396	5/1/2020	101203	Tier 3	Friday	51.8	spring	yes	No	Census Tract 49, King County, Washington	86.4	49	1	0.565186246	0.12893983	0.0415473	0.0157593	0.000716332
1215	21	53033004900	6	14	39	118	650	1955	5/1/2020	101203	Tier 3	Friday	64.08	spring	yes	No	Census Tract 49, King County, Washington	86.4	49	1	0.332480818	0.06035806	0.0199488	0.0071611	0.003069054
1216	22	53033004900	15	29	56	162	674	1393	5/1/2020	101203	Tier 3	Sunday	70.04	spring	yes	Yes	Census Tract 49, King County, Washington	86.4	49	1	0.48384781	0.11629576	0.040201	0.0208184	0.010768126
1217	23	53033004900	7	27	96	253	1046	2143	5/1/2020	101203	Tier 3	Friday	66.13	summer	yes	No	Census Tract 49, King County, Washington	86.4	49	1	0.488100793	0.1180588	0.044797	0.0125992	0.003266449
1218	24	53033004900	16	36	87	224	1098	1934	5/1/2020	101203	Tier 3	Friday	59.62	summer	yes	No	Census Tract 49, King County, Washington	86.4	49	1	0.567735264	0.11582213	0.0449845	0.0186143	0.008273009
1219	25	53033004900	15	35	81	246	1139	2261	5/1/2020	101203	Tier 3	Friday	61.49	summer	yes	No	Census Tract 49, King County, Washington	86.4	49	1	0.503759398	0.10880142	0.0358249	0.0154799	0.006634233
1220	26	53033004900	28	57	88	178	839	1573	5/1/2020	101203	Tier 3	Friday	54.69	fall	yes	No	Census Tract 49, King County, Washington	86.4	49	1	0.533375715	0.11315957	0.0559441	0.0362365	0.017800381
1221	27	53033004900	0	0	0	30	135	1962	5/1/2020	101203	Tier 3	Friday	38.63	fall	yes	No	Census Tract 49, King County, Washington	86.4	49	1	0.068807339	0.01529052	0	0	0
1222	28	53033004900	2	9	42	183	793	1620	5/1/2020	101203	Tier 3	Friday	43.42	winter	yes	No	Census Tract 49, King County, Washington	86.4	49	1	0.489506173	0.11296296	0.0259259	0.0055556	0.001234568
1223	29	53033004900	18	40	85	180	844	1462	5/1/2020	101203	Tier 3	Friday	44.83	winter	yes	No	Census Tract 49, King County, Washington	86.4	49	1	0.577291382	0.12311902	0.0581395	0.0273598	0.012311902
1224	30	53033004900	10	32	51	84	517	1308	5/1/2020	101203	Tier 3	Wednesday	46	winter	yes	No	Census Tract 49, King County, Washington	86.4	49	1	0.395259939	0.06422018	0.0389908	0.0244648	0.00764526
1225	31	53033004900	30	62	139	240	1103	1544	5/1/2020	101203	Tier 3	Friday	51.34	spring	yes	No	Census Tract 49, King County, Washington	86.4	49	1	0.714378238	0.15544041	0.0900259	0.0401554	0.019430052
1226	32	53033004900	1	5	23	144	898	1921	5/1/2020	101203	Tier 3	Friday	64.06	summer	yes	No	Census Tract 49, King County, Washington	86.4	49	1	0.467464862	0.07496096	0.0119729	0.0026028	0.000520562
1227	33	53033004900	0	1	21	46	211	532	5/1/2020	101203	Tier 3	Friday	40.83	fall	yes	No	Census Tract 49, King County, Washington	86.4	49	1	0.396616541	0.08646617	0.0394737	0.0018797	0
1228	34	53033004900	1	18	84	255	1146	2250	5/1/2020	101203	Tier 3	Friday	50.63	winter	yes	No	Census Tract 49, King County, Washington	86.4	49	1	0.509333333	0.11333333	0.0373333	0.008	0.000444444
1229	35	53033004900	0	12	57	179	726	1391	5/1/2020	101203	Tier 3	Friday	66.79	spring	yes	No	Census Tract 49, King County, Washington	86.4	49	1	0.521926671	0.1286844	0.0409777	0.0086269	0
1230	36	53033004900	0	8	34	190	980	2030	5/1/2020	101203	Tier 3	Friday	61.83	summer	yes	No	Census Tract 49, King County, Washington	86.4	49	1	0.482758621	0.09359606	0.0167488	0.0039409	0
1231	37	53033004900	0	15	34	109	548	1388	5/1/2020	101203	Tier 3	Sunday	64.54	summer	yes	Yes	Census Tract 49, King County, Washington	86.4	49	1	0.39481268	0.07853026	0.0244957	0.0108069	0
1232	1	53033005000	1	9	22	59	256	302	5/1/2020	98698	Tier 3	Friday	55.16	spring	no	No	Census Tract 50, King County, Washington	78	50	1	0.847682119	0.19536424	0.0728477	0.0298013	0.003311258
1233	2	53033005000	3	13	54	206	788	873	5/1/2020	98698	Tier 3	Friday	67.04	spring	no	No	Census Tract 50, King County, Washington	78	50	1	0.902634593	0.23596793	0.0618557	0.0148912	0.003436426
1234	3	53033005000	10	32	65	177	739	790	5/1/2020	98698	Tier 3	Sunday	76.8	spring	no	Yes	Census Tract 50, King County, Washington	78	50	1	0.935443038	0.22405063	0.0822785	0.0405063	0.012658228
1235	4	53033005000	18	48	159	390	1477	904	5/1/2020	98698	Tier 3	Friday	67.79	spring	no	No	Census Tract 50, King County, Washington	78	50	1	1.633849558	0.43141593	0.175885	0.0530973	0.019911504
1236	5	53033005000	51	118	240	529	2017	1125	5/1/2020	98698	Tier 3	Thursday	64.52	spring	no	No	Census Tract 50, King County, Washington	78	50	1	1.792888889	0.47022222	0.2133333	0.1048889	0.045333333
1237	6	53033005000	142	389	389	805	2998	886	5/1/2020	98698	Tier 3	Friday	68.88	summer	no	No	Census Tract 50, King County, Washington	78	50	1	3.383747178	0.90857788	0.4390519	0.4390519	0.16027088
1238	7	53033005000	51	125	232	469	1698	888	5/1/2020	98698	Tier 3	Friday	61.72	summer	no	No	Census Tract 50, King County, Washington	78	50	1	1.912162162	0.52815315	0.2612613	0.1407658	0.057432432
1239	8	53033005000	2	10	58	144	648	795	5/1/2020	98698	Tier 3	Sunday	73.42	summer	no	Yes	Census Tract 50, King County, Washington	78	50	1	0.81509434	0.18113208	0.072956	0.0125786	0.002515723
1240	9	53033005000	23	59	155	290	1113	833	5/1/2020	98698	Tier 3	Friday	68.75	summer	no	No	Census Tract 50, King County, Washington	78	50	1	1.336134454	0.34813926	0.1860744	0.0708283	0.027611044
1241	10	53033005000	3	13	57	203	903	894	5/1/2020	98698	Tier 3	Wednesday	58.75	fall	no	No	Census Tract 50, King County, Washington	78	50	1	1.010067114	0.22706935	0.0637584	0.0145414	0.003355705
1242	12	53033005000	36	75	143	294	1212	893	5/1/2020	98698	Tier 3	Saturday	47.21	fall	no	Yes	Census Tract 50, King County, Washington	78	50	1	1.357222844	0.32922732	0.1601344	0.0839866	0.04031355
1243	13	53033005000	18	37	90	209	885	907	5/1/2020	98698	Tier 3	Friday	44.92	fall	no	No	Census Tract 50, King County, Washington	78	50	1	0.975744212	0.23042999	0.0992282	0.0407938	0.019845645
1244	14	53033005000	24	36	90	187	880	858	5/1/2020	98698	Tier 3	Wednesday	44.87	winter	no	No	Census Tract 50, King County, Washington	78	50	1	1.025641026	0.21794872	0.1048951	0.041958	0.027972028
1245	15	53033005000	11	30	67	187	836	889	5/1/2020	98698	Tier 3	Tuesday	39.28	winter	no	No	Census Tract 50, King County, Washington	78	50	1	0.940382452	0.21034871	0.0753656	0.0337458	0.012373453
1246	16	53033005000	5	22	59	207	904	998	5/1/2020	98698	Tier 3	Wednesday	37.65	winter	no	No	Census Tract 50, King County, Washington	78	50	1	0.905811623	0.20741483	0.0591182	0.0220441	0.00501002
1247	17	53033005000	2	11	55	206	783	842	5/1/2020	98698	Tier 3	Wednesday	46.75	winter	no	No	Census Tract 50, King County, Washington	78	50	1	0.929928741	0.24465558	0.0653207	0.0130641	0.002375297
1248	18	53033005000	1	8	27	91	460	910	5/1/2020	98698	Tier 3	Friday	46.7	spring	no	No	Census Tract 50, King County, Washington	78	50	1	0.505494505	0.1	0.0296703	0.0087912	0.001098901
1249	19	53033005000	19	32	66	127	614	729	5/1/2020	98698	Tier 3	Friday	64.83	spring	yes	No	Census Tract 50, King County, Washington	78	50	1	0.842249657	0.17421125	0.090535	0.0438957	0.0260631
1250	20	53033005000	36	75	127	246	998	963	5/1/2020	98698	Tier 3	Friday	51.8	spring	yes	No	Census Tract 50, King County, Washington	78	50	1	1.036344756	0.25545171	0.1318795	0.0778816	0.037383178
1251	21	53033005000	66	114	252	407	1646	1019	5/1/2020	98698	Tier 3	Friday	64.08	spring	yes	No	Census Tract 50, King County, Washington	78	50	1	1.615309127	0.39941119	0.2473013	0.1118744	0.064769382
1252	22	53033005000	25	41	84	157	734	941	5/1/2020	98698	Tier 3	Sunday	70.04	spring	yes	Yes	Census Tract 50, King County, Washington	78	50	1	0.780021254	0.16684378	0.0892667	0.0435707	0.026567481
1253	23	53033005000	75	109	154	280	1201	929	5/1/2020	98698	Tier 3	Friday	66.13	summer	yes	No	Census Tract 50, King County, Washington	78	50	1	1.292787944	0.30139935	0.1657696	0.1173305	0.08073197
1254	24	53033005000	38	91	165	299	1208	1077	5/1/2020	98698	Tier 3	Friday	59.62	summer	yes	No	Census Tract 50, King County, Washington	78	50	1	1.121634169	0.27762303	0.1532033	0.084494	0.035283194
1255	25	53033005000	34	58	157	354	1269	986	5/1/2020	98698	Tier 3	Friday	61.49	summer	yes	No	Census Tract 50, King County, Washington	78	50	1	1.287018256	0.35902637	0.1592292	0.0588235	0.034482759
1256	26	53033005000	293	395	599	914	4605	1134	5/1/2020	98698	Tier 3	Friday	54.69	fall	yes	No	Census Tract 50, King County, Washington	78	50	1	4.060846561	0.80599647	0.5282187	0.3483245	0.258377425
1257	27	53033005000	0	0	0	20	92	1175	5/1/2020	98698	Tier 3	Friday	38.63	fall	yes	No	Census Tract 50, King County, Washington	78	50	1	0.078297872	0.01702128	0	0	0
1258	28	53033005000	74	127	233	438	1735	990	5/1/2020	98698	Tier 3	Friday	43.42	winter	yes	No	Census Tract 50, King County, Washington	78	50	1	1.752525253	0.44242424	0.2353535	0.1282828	0.074747475
1259	29	53033005000	33	66	165	396	1606	1104	5/1/2020	98698	Tier 3	Friday	44.83	winter	yes	No	Census Tract 50, King County, Washington	78	50	1	1.454710145	0.35869565	0.1494565	0.0597826	0.029891304
1260	30	53033005000	11	25	113	349	1275	1094	5/1/2020	98698	Tier 3	Wednesday	46	winter	yes	No	Census Tract 50, King County, Washington	78	50	1	1.165447898	0.3190128	0.1032907	0.0228519	0.010054845
1261	31	53033005000	3	35	90	245	948	1198	5/1/2020	98698	Tier 3	Friday	51.34	spring	yes	No	Census Tract 50, King County, Washington	78	50	1	0.791318865	0.20450751	0.0751252	0.0292154	0.002504174
1262	32	53033005000	52	112	210	367	1502	941	5/1/2020	98698	Tier 3	Friday	64.06	summer	yes	No	Census Tract 50, King County, Washington	78	50	1	1.596174283	0.39001063	0.2231668	0.1190223	0.055260361
1263	33	53033005000	0	3	12	50	200	295	5/1/2020	98698	Tier 3	Friday	40.83	fall	yes	No	Census Tract 50, King County, Washington	78	50	1	0.677966102	0.16949153	0.040678	0.0101695	0
1264	34	53033005000	85	145	293	544	2194	1214	5/1/2020	98698	Tier 3	Friday	50.63	winter	yes	No	Census Tract 50, King County, Washington	78	50	1	1.807248764	0.44810544	0.2413509	0.1194399	0.070016475
1265	35	53033005000	85	145	258	497	1968	892	5/1/2020	98698	Tier 3	Friday	66.79	spring	yes	No	Census Tract 50, King County, Washington	78	50	1	2.206278027	0.55717489	0.2892377	0.1625561	0.09529148
1266	36	53033005000	9	38	106	272	940	906	5/1/2020	98698	Tier 3	Friday	61.83	summer	yes	No	Census Tract 50, King County, Washington	78	50	1	1.037527594	0.30022075	0.1169978	0.0419426	0.009933775
1267	37	53033005000	28	57	112	229	920	973	5/1/2020	98698	Tier 3	Sunday	64.54	summer	yes	Yes	Census Tract 50, King County, Washington	78	50	1	0.945529291	0.23535457	0.1151079	0.0585817	0.028776978
1268	19	53033005100	9	21	60	138	616	676	4/16/2021	119625	Tier 4	Friday	64.83	spring	yes	No	Census Tract 51, King County, Washington	83.2	51	1	0.911242604	0.20414201	0.0887574	0.0310651	0.01331361
1269	31	53033005100	0	0	1	3	32	107	4/16/2021	119625	Tier 4	Friday	51.34	spring	yes	No	Census Tract 51, King County, Washington	83.2	51	1	0.299065421	0.02803738	0.0093458	0	0
1270	19	53033005200	0	0	0	1	26	64	4/16/2021	47883	Tier 1	Friday	64.83	spring	yes	No	Census Tract 52, King County, Washington	52.2	52	0	0.40625	0.015625	0	0	0
1271	24	53033005200	1	4	13	28	146	227	4/16/2021	47883	Tier 1	Friday	59.62	summer	yes	No	Census Tract 52, King County, Washington	52.2	52	0	0.643171806	0.12334802	0.0572687	0.0176211	0.004405286
1272	1	53033005301	0	0	0	9	87	204	5/1/2020	26413	Tier 1	Friday	55.16	spring	no	No	Census Tract 53.01, King County, Washington	40.9	53.01	0	0.426470588	0.04411765	0	0	0
1273	2	53033005301	0	2	18	45	310	394	5/1/2020	26413	Tier 1	Friday	67.04	spring	no	No	Census Tract 53.01, King County, Washington	40.9	53.01	0	0.78680203	0.1142132	0.0456853	0.0050761	0
1274	3	53033005301	1	1	2	39	152	409	5/1/2020	26413	Tier 1	Sunday	76.8	spring	no	Yes	Census Tract 53.01, King County, Washington	40.9	53.01	0	0.371638142	0.09535452	0.00489	0.002445	0.002444988
1275	4	53033005301	3	11	22	64	306	390	5/1/2020	26413	Tier 1	Friday	67.79	spring	no	No	Census Tract 53.01, King County, Washington	40.9	53.01	0	0.784615385	0.16410256	0.0564103	0.0282051	0.007692308
1276	5	53033005301	0	0	3	45	299	393	5/1/2020	26413	Tier 1	Thursday	64.52	spring	no	No	Census Tract 53.01, King County, Washington	40.9	53.01	0	0.760814249	0.11450382	0.0076336	0	0
1277	6	53033005301	17	69	69	199	578	341	5/1/2020	26413	Tier 1	Friday	68.88	summer	no	No	Census Tract 53.01, King County, Washington	40.9	53.01	0	1.695014663	0.58357771	0.202346	0.202346	0.049853372
1278	7	53033005301	0	3	23	151	604	475	5/1/2020	26413	Tier 1	Friday	61.72	summer	no	No	Census Tract 53.01, King County, Washington	40.9	53.01	0	1.271578947	0.31789474	0.0484211	0.0063158	0
1279	8	53033005301	0	3	29	81	381	399	5/1/2020	26413	Tier 1	Sunday	73.42	summer	no	Yes	Census Tract 53.01, King County, Washington	40.9	53.01	0	0.954887218	0.20300752	0.0726817	0.0075188	0
1280	9	53033005301	0	7	27	80	373	303	5/1/2020	26413	Tier 1	Friday	68.75	summer	no	No	Census Tract 53.01, King County, Washington	40.9	53.01	0	1.231023102	0.2640264	0.0891089	0.0231023	0
1281	10	53033005301	0	1	22	86	421	489	5/1/2020	26413	Tier 1	Wednesday	58.75	fall	no	No	Census Tract 53.01, King County, Washington	40.9	53.01	0	0.860940695	0.17586912	0.0449898	0.002045	0
1282	12	53033005301	5	6	11	33	181	447	5/1/2020	26413	Tier 1	Saturday	47.21	fall	no	Yes	Census Tract 53.01, King County, Washington	40.9	53.01	0	0.4049217	0.0738255	0.0246085	0.0134228	0.011185682
1283	13	53033005301	0	0	0	10	89	573	5/1/2020	26413	Tier 1	Friday	44.92	fall	no	No	Census Tract 53.01, King County, Washington	40.9	53.01	0	0.155322862	0.01745201	0	0	0
1284	14	53033005301	0	0	7	29	192	402	5/1/2020	26413	Tier 1	Wednesday	44.87	winter	no	No	Census Tract 53.01, King County, Washington	40.9	53.01	0	0.47761194	0.0721393	0.0174129	0	0
1285	15	53033005301	0	1	5	34	286	490	5/1/2020	26413	Tier 1	Tuesday	39.28	winter	no	No	Census Tract 53.01, King County, Washington	40.9	53.01	0	0.583673469	0.06938776	0.0102041	0.0020408	0
1286	16	53033005301	13	29	59	130	517	496	5/1/2020	26413	Tier 1	Wednesday	37.65	winter	no	No	Census Tract 53.01, King County, Washington	40.9	53.01	0	1.04233871	0.26209677	0.1189516	0.0584677	0.026209677
1287	17	53033005301	6	17	30	69	361	506	5/1/2020	26413	Tier 1	Wednesday	46.75	winter	no	No	Census Tract 53.01, King County, Washington	40.9	53.01	0	0.713438735	0.13636364	0.0592885	0.0335968	0.011857708
1288	18	53033005301	0	6	8	17	208	482	5/1/2020	26413	Tier 1	Friday	46.7	spring	no	No	Census Tract 53.01, King County, Washington	40.9	53.01	0	0.43153527	0.03526971	0.0165975	0.0124481	0
1289	19	53033005301	0	3	13	60	261	494	5/1/2020	26413	Tier 1	Friday	64.83	spring	yes	No	Census Tract 53.01, King County, Washington	40.9	53.01	0	0.528340081	0.12145749	0.0263158	0.0060729	0
1290	20	53033005301	5	22	59	108	386	279	5/1/2020	26413	Tier 1	Friday	51.8	spring	yes	No	Census Tract 53.01, King County, Washington	40.9	53.01	0	1.383512545	0.38709677	0.2114695	0.078853	0.017921147
1291	21	53033005301	9	14	25	71	285	526	5/1/2020	26413	Tier 1	Friday	64.08	spring	yes	No	Census Tract 53.01, King County, Washington	40.9	53.01	0	0.541825095	0.13498099	0.0475285	0.026616	0.017110266
1292	22	53033005301	1	1	2	47	259	477	5/1/2020	26413	Tier 1	Sunday	70.04	spring	yes	Yes	Census Tract 53.01, King County, Washington	40.9	53.01	0	0.542976939	0.09853249	0.0041929	0.0020964	0.002096436
1293	23	53033005301	6	14	29	64	365	352	5/1/2020	26413	Tier 1	Friday	66.13	summer	yes	No	Census Tract 53.01, King County, Washington	40.9	53.01	0	1.036931818	0.18181818	0.0823864	0.0397727	0.017045455
1294	24	53033005301	0	1	1	20	222	524	5/1/2020	26413	Tier 1	Friday	59.62	summer	yes	No	Census Tract 53.01, King County, Washington	40.9	53.01	0	0.423664122	0.03816794	0.0019084	0.0019084	0
1295	25	53033005301	1	19	42	81	353	402	5/1/2020	26413	Tier 1	Friday	61.49	summer	yes	No	Census Tract 53.01, King County, Washington	40.9	53.01	0	0.878109453	0.20149254	0.1044776	0.0472637	0.002487562
1296	26	53033005301	56	80	148	283	1210	530	5/1/2020	26413	Tier 1	Friday	54.69	fall	yes	No	Census Tract 53.01, King County, Washington	40.9	53.01	0	2.283018868	0.53396226	0.2792453	0.1509434	0.105660377
1297	27	53033005301	25	37	56	100	478	397	5/1/2020	26413	Tier 1	Friday	38.63	fall	yes	No	Census Tract 53.01, King County, Washington	40.9	53.01	0	1.204030227	0.25188917	0.1410579	0.093199	0.062972292
1298	28	53033005301	0	4	25	92	310	609	5/1/2020	26413	Tier 1	Friday	43.42	winter	yes	No	Census Tract 53.01, King County, Washington	40.9	53.01	0	0.509031199	0.15106732	0.0410509	0.0065681	0
1299	29	53033005301	1	6	37	127	605	515	5/1/2020	26413	Tier 1	Friday	44.83	winter	yes	No	Census Tract 53.01, King County, Washington	40.9	53.01	0	1.174757282	0.24660194	0.0718447	0.0116505	0.001941748
1300	30	53033005301	2	22	70	140	549	383	5/1/2020	26413	Tier 1	Wednesday	46	winter	yes	No	Census Tract 53.01, King County, Washington	40.9	53.01	0	1.433420366	0.36553525	0.1827676	0.0574413	0.005221932
1301	31	53033005301	0	2	16	91	429	575	5/1/2020	26413	Tier 1	Friday	51.34	spring	yes	No	Census Tract 53.01, King County, Washington	40.9	53.01	0	0.746086957	0.15826087	0.0278261	0.0034783	0
1302	32	53033005301	14	24	44	74	466	490	5/1/2020	26413	Tier 1	Friday	64.06	summer	yes	No	Census Tract 53.01, King County, Washington	40.9	53.01	0	0.951020408	0.15102041	0.0897959	0.0489796	0.028571429
1303	33	53033005301	0	2	9	35	162	187	5/1/2020	26413	Tier 1	Friday	40.83	fall	yes	No	Census Tract 53.01, King County, Washington	40.9	53.01	0	0.86631016	0.18716578	0.0481283	0.0106952	0
1304	34	53033005301	11	17	31	73	346	435	5/1/2020	26413	Tier 1	Friday	50.63	winter	yes	No	Census Tract 53.01, King County, Washington	40.9	53.01	0	0.795402299	0.16781609	0.0712644	0.0390805	0.025287356
1305	35	53033005301	19	50	105	262	1060	657	5/1/2020	26413	Tier 1	Friday	66.79	spring	yes	No	Census Tract 53.01, King County, Washington	40.9	53.01	0	1.613394216	0.39878234	0.1598174	0.0761035	0.02891933
1306	36	53033005301	24	54	113	223	856	361	5/1/2020	26413	Tier 1	Friday	61.83	summer	yes	No	Census Tract 53.01, King County, Washington	40.9	53.01	0	2.371191136	0.61772853	0.3130194	0.1495845	0.066481995
1307	37	53033005301	23	31	39	64	455	523	5/1/2020	26413	Tier 1	Sunday	64.54	summer	yes	Yes	Census Tract 53.01, King County, Washington	40.9	53.01	0	0.86998088	0.12237094	0.0745698	0.0592734	0.043977055
1308	1	53033005302	9	19	32	72	437	993	5/1/2020	17188	Tier 1	Friday	55.16	spring	no	No	Census Tract 53.02, King County, Washington	45.5	53.02	0	0.440080564	0.07250755	0.0322256	0.0191339	0.009063444
1309	2	53033005302	44	60	99	259	1326	2579	5/1/2020	17188	Tier 1	Friday	67.04	spring	no	No	Census Tract 53.02, King County, Washington	45.5	53.02	0	0.514152772	0.10042652	0.038387	0.0232648	0.017060876
1310	3	53033005302	13	24	41	145	716	2475	5/1/2020	17188	Tier 1	Sunday	76.8	spring	no	Yes	Census Tract 53.02, King County, Washington	45.5	53.02	0	0.289292929	0.05858586	0.0165657	0.009697	0.005252525
1311	4	53033005302	40	92	176	444	2063	2538	5/1/2020	17188	Tier 1	Friday	67.79	spring	no	No	Census Tract 53.02, King County, Washington	45.5	53.02	0	0.81284476	0.1749409	0.0693459	0.036249	0.015760441
1312	5	53033005302	97	148	247	494	2310	2737	5/1/2020	17188	Tier 1	Thursday	64.52	spring	no	No	Census Tract 53.02, King County, Washington	45.5	53.02	0	0.84398977	0.18048959	0.0902448	0.0540738	0.035440263
1313	6	53033005302	117	341	404	1228	3870	2978	5/1/2020	17188	Tier 1	Friday	68.88	summer	no	No	Census Tract 53.02, King County, Washington	45.5	53.02	0	1.299529886	0.41235729	0.1356615	0.1145064	0.039288113
1314	7	53033005302	58	87	193	488	2257	2731	5/1/2020	17188	Tier 1	Friday	61.72	summer	no	No	Census Tract 53.02, King County, Washington	45.5	53.02	0	0.826437202	0.17868912	0.0706701	0.0318565	0.021237642
1315	8	53033005302	0	5	48	124	798	1626	5/1/2020	17188	Tier 1	Sunday	73.42	summer	no	Yes	Census Tract 53.02, King County, Washington	45.5	53.02	0	0.490774908	0.07626076	0.0295203	0.003075	0
1316	9	53033005302	52	136	316	620	2565	2587	5/1/2020	17188	Tier 1	Friday	68.75	summer	no	No	Census Tract 53.02, King County, Washington	45.5	53.02	0	0.991495941	0.23965984	0.1221492	0.0525705	0.020100503
1317	10	53033005302	17	47	122	354	1483	2983	5/1/2020	17188	Tier 1	Wednesday	58.75	fall	no	No	Census Tract 53.02, King County, Washington	45.5	53.02	0	0.49715052	0.11867248	0.0408984	0.015756	0.005698961
1318	12	53033005302	50	64	85	133	892	2773	5/1/2020	17188	Tier 1	Saturday	47.21	fall	no	Yes	Census Tract 53.02, King County, Washington	45.5	53.02	0	0.321673278	0.0479625	0.0306527	0.0230797	0.018031013
1319	13	53033005302	23	24	48	156	797	1774	5/1/2020	17188	Tier 1	Friday	44.92	fall	no	No	Census Tract 53.02, King County, Washington	45.5	53.02	0	0.449267193	0.08793687	0.0270575	0.0135287	0.012965051
1320	14	53033005302	29	48	97	237	1377	3323	5/1/2020	17188	Tier 1	Wednesday	44.87	winter	no	No	Census Tract 53.02, King County, Washington	45.5	53.02	0	0.414384592	0.0713211	0.0291905	0.0144448	0.008727054
1321	15	53033005302	23	44	75	179	1038	2842	5/1/2020	17188	Tier 1	Tuesday	39.28	winter	no	No	Census Tract 53.02, King County, Washington	45.5	53.02	0	0.365235749	0.06298381	0.0263899	0.0154821	0.008092892
1322	16	53033005302	73	118	217	334	1672	2708	5/1/2020	17188	Tier 1	Wednesday	37.65	winter	no	No	Census Tract 53.02, King County, Washington	45.5	53.02	0	0.617429838	0.12333826	0.0801329	0.0435746	0.026957164
1323	17	53033005302	10	43	114	287	1266	2794	5/1/2020	17188	Tier 1	Wednesday	46.75	winter	no	No	Census Tract 53.02, King County, Washington	45.5	53.02	0	0.453113815	0.10272011	0.0408017	0.0153901	0.003579098
1324	18	53033005302	24	45	107	326	1428	2960	5/1/2020	17188	Tier 1	Friday	46.7	spring	no	No	Census Tract 53.02, King County, Washington	45.5	53.02	0	0.482432432	0.11013514	0.0361486	0.0152027	0.008108108
1325	19	53033005302	25	54	124	344	1674	2545	5/1/2020	17188	Tier 1	Friday	64.83	spring	yes	No	Census Tract 53.02, King County, Washington	45.5	53.02	0	0.657760314	0.13516699	0.048723	0.0212181	0.009823183
1326	20	53033005302	58	121	252	476	2226	3784	5/1/2020	17188	Tier 1	Friday	51.8	spring	yes	No	Census Tract 53.02, King County, Washington	45.5	53.02	0	0.588266385	0.12579281	0.0665962	0.0319767	0.015327696
1327	21	53033005302	32	46	112	339	1656	2904	5/1/2020	17188	Tier 1	Friday	64.08	spring	yes	No	Census Tract 53.02, King County, Washington	45.5	53.02	0	0.570247934	0.11673554	0.0385675	0.0158402	0.011019284
1328	22	53033005302	2	11	73	290	1192	2722	5/1/2020	17188	Tier 1	Sunday	70.04	spring	yes	Yes	Census Tract 53.02, King County, Washington	45.5	53.02	0	0.437913299	0.10653931	0.0268185	0.0040411	0.000734754
1329	23	53033005302	125	184	357	656	3340	4560	5/1/2020	17188	Tier 1	Friday	66.13	summer	yes	No	Census Tract 53.02, King County, Washington	45.5	53.02	0	0.73245614	0.14385965	0.0782895	0.0403509	0.027412281
1330	24	53033005302	42	114	267	598	2669	4133	5/1/2020	17188	Tier 1	Friday	59.62	summer	yes	No	Census Tract 53.02, King County, Washington	45.5	53.02	0	0.645777885	0.14468909	0.064602	0.0275829	0.01016211
1331	25	53033005302	64	108	199	362	1795	3017	5/1/2020	17188	Tier 1	Friday	61.49	summer	yes	No	Census Tract 53.02, King County, Washington	45.5	53.02	0	0.594961883	0.11998674	0.0659596	0.0357971	0.021213126
1332	26	53033005302	197	328	541	1011	4425	2737	5/1/2020	17188	Tier 1	Friday	54.69	fall	yes	No	Census Tract 53.02, King County, Washington	45.5	53.02	0	1.61673365	0.36938254	0.1976617	0.1198392	0.071976617
1333	27	53033005302	12	83	162	346	1544	3211	5/1/2020	17188	Tier 1	Friday	38.63	fall	yes	No	Census Tract 53.02, King County, Washington	45.5	53.02	0	0.480847088	0.10775459	0.0504516	0.0258486	0.003737154
1334	28	53033005302	86	98	154	283	2494	3067	5/1/2020	17188	Tier 1	Friday	43.42	winter	yes	No	Census Tract 53.02, King County, Washington	45.5	53.02	0	0.813172481	0.09227258	0.0502119	0.031953	0.02804043
1335	29	53033005302	130	233	395	673	3178	3208	5/1/2020	17188	Tier 1	Friday	44.83	winter	yes	No	Census Tract 53.02, King County, Washington	45.5	53.02	0	0.990648379	0.20978803	0.1231297	0.0726309	0.040523691
1336	30	53033005302	39	98	225	516	2332	3089	5/1/2020	17188	Tier 1	Wednesday	46	winter	yes	No	Census Tract 53.02, King County, Washington	45.5	53.02	0	0.754936873	0.16704435	0.0728391	0.0317255	0.012625445
1337	31	53033005302	200	274	379	733	3423	3100	5/1/2020	17188	Tier 1	Friday	51.34	spring	yes	No	Census Tract 53.02, King County, Washington	45.5	53.02	0	1.104193548	0.23645161	0.1222581	0.0883871	0.064516129
1338	32	53033005302	65	94	172	454	2291	2804	5/1/2020	17188	Tier 1	Friday	64.06	summer	yes	No	Census Tract 53.02, King County, Washington	45.5	53.02	0	0.817047076	0.16191155	0.0613409	0.0335235	0.02318117
1339	33	53033005302	18	32	70	146	691	1229	5/1/2020	17188	Tier 1	Friday	40.83	fall	yes	No	Census Tract 53.02, King County, Washington	45.5	53.02	0	0.562245728	0.11879577	0.0569569	0.0260374	0.014646054
1340	34	53033005302	109	154	271	564	2742	3019	5/1/2020	17188	Tier 1	Friday	50.63	winter	yes	No	Census Tract 53.02, King County, Washington	45.5	53.02	0	0.908247764	0.18681683	0.0897648	0.0510103	0.03610467
1341	35	53033005302	104	167	275	584	2793	3105	5/1/2020	17188	Tier 1	Friday	66.79	spring	yes	No	Census Tract 53.02, King County, Washington	45.5	53.02	0	0.899516908	0.18808374	0.0885668	0.0537842	0.033494364
1342	36	53033005302	132	219	398	780	3328	3234	5/1/2020	17188	Tier 1	Friday	61.83	summer	yes	No	Census Tract 53.02, King County, Washington	45.5	53.02	0	1.029066172	0.24118738	0.1230674	0.067718	0.040816327
1343	37	53033005302	0	1	39	172	809	2740	5/1/2020	17188	Tier 1	Sunday	64.54	summer	yes	Yes	Census Tract 53.02, King County, Washington	45.5	53.02	0	0.295255474	0.06277372	0.0142336	0.000365	0
1344	1	53033005400	4	16	32	51	226	233	5/1/2020	110956	Tier 4	Friday	55.16	spring	no	No	Census Tract 54, King County, Washington	78	54	1	0.969957082	0.21888412	0.1373391	0.0686695	0.017167382
1345	2	53033005400	9	30	72	156	612	679	5/1/2020	110956	Tier 4	Friday	67.04	spring	no	No	Census Tract 54, King County, Washington	78	54	1	0.901325479	0.22974963	0.1060383	0.0441826	0.013254787
1346	3	53033005400	0	4	23	52	313	633	5/1/2020	110956	Tier 4	Sunday	76.8	spring	no	Yes	Census Tract 54, King County, Washington	78	54	1	0.494470774	0.0821485	0.0363349	0.0063191	0
1347	4	53033005400	5	9	36	170	667	682	5/1/2020	110956	Tier 4	Friday	67.79	spring	no	No	Census Tract 54, King County, Washington	78	54	1	0.978005865	0.24926686	0.0527859	0.0131965	0.007331378
1348	5	53033005400	1	6	55	170	563	589	5/1/2020	110956	Tier 4	Thursday	64.52	spring	no	No	Census Tract 54, King County, Washington	78	54	1	0.955857385	0.28862479	0.0933786	0.0101868	0.001697793
1349	6	53033005400	50	141	141	339	1098	721	5/1/2020	110956	Tier 4	Friday	68.88	summer	no	No	Census Tract 54, King County, Washington	78	54	1	1.522884882	0.47018031	0.1955617	0.1955617	0.069348128
1350	7	53033005400	5	14	35	90	471	663	5/1/2020	110956	Tier 4	Friday	61.72	summer	no	No	Census Tract 54, King County, Washington	78	54	1	0.71040724	0.13574661	0.0527903	0.0211161	0.007541478
1351	8	53033005400	1	6	27	69	339	621	5/1/2020	110956	Tier 4	Sunday	73.42	summer	no	Yes	Census Tract 54, King County, Washington	78	54	1	0.54589372	0.11111111	0.0434783	0.0096618	0.001610306
1352	9	53033005400	0	2	4	38	270	559	5/1/2020	110956	Tier 4	Friday	68.75	summer	no	No	Census Tract 54, King County, Washington	78	54	1	0.483005367	0.06797853	0.0071556	0.0035778	0
1353	10	53033005400	2	8	14	79	452	806	5/1/2020	110956	Tier 4	Wednesday	58.75	fall	no	No	Census Tract 54, King County, Washington	78	54	1	0.560794045	0.09801489	0.0173697	0.0099256	0.00248139
1354	12	53033005400	3	20	89	243	770	696	5/1/2020	110956	Tier 4	Saturday	47.21	fall	no	Yes	Census Tract 54, King County, Washington	78	54	1	1.106321839	0.34913793	0.1278736	0.0287356	0.004310345
1355	13	53033005400	0	18	40	91	431	603	5/1/2020	110956	Tier 4	Friday	44.92	fall	no	No	Census Tract 54, King County, Washington	78	54	1	0.714759536	0.15091211	0.066335	0.0298507	0
1356	14	53033005400	3	13	33	69	346	676	5/1/2020	110956	Tier 4	Wednesday	44.87	winter	no	No	Census Tract 54, King County, Washington	78	54	1	0.51183432	0.10207101	0.0488166	0.0192308	0.00443787
1357	15	53033005400	11	39	70	116	512	673	5/1/2020	110956	Tier 4	Tuesday	39.28	winter	no	No	Census Tract 54, King County, Washington	78	54	1	0.76077266	0.17236256	0.1040119	0.0579495	0.016344725
1358	16	53033005400	0	2	25	96	412	638	5/1/2020	110956	Tier 4	Wednesday	37.65	winter	no	No	Census Tract 54, King County, Washington	78	54	1	0.645768025	0.15047022	0.039185	0.0031348	0
1359	17	53033005400	2	8	27	94	379	680	5/1/2020	110956	Tier 4	Wednesday	46.75	winter	no	No	Census Tract 54, King County, Washington	78	54	1	0.557352941	0.13823529	0.0397059	0.0117647	0.002941177
1360	18	53033005400	2	8	28	66	357	693	5/1/2020	110956	Tier 4	Friday	46.7	spring	no	No	Census Tract 54, King County, Washington	78	54	1	0.515151515	0.0952381	0.040404	0.011544	0.002886003
1361	19	53033005400	0	3	18	69	329	679	5/1/2020	110956	Tier 4	Friday	64.83	spring	yes	No	Census Tract 54, King County, Washington	78	54	1	0.484536082	0.10162003	0.0265096	0.0044183	0
1362	20	53033005400	4	15	29	56	354	665	5/1/2020	110956	Tier 4	Friday	51.8	spring	yes	No	Census Tract 54, King County, Washington	78	54	1	0.532330827	0.08421053	0.043609	0.0225564	0.006015038
1363	21	53033005400	2	10	33	81	364	587	5/1/2020	110956	Tier 4	Friday	64.08	spring	yes	No	Census Tract 54, King County, Washington	78	54	1	0.620102215	0.13798978	0.0562181	0.0170358	0.003407155
1364	22	53033005400	9	21	66	150	544	710	5/1/2020	110956	Tier 4	Sunday	70.04	spring	yes	Yes	Census Tract 54, King County, Washington	78	54	1	0.766197183	0.21126761	0.0929577	0.0295775	0.012676056
1365	23	53033005400	42	62	81	142	620	784	5/1/2020	110956	Tier 4	Friday	66.13	summer	yes	No	Census Tract 54, King County, Washington	78	54	1	0.790816327	0.18112245	0.1033163	0.0790816	0.053571429
1366	24	53033005400	18	32	59	190	809	774	5/1/2020	110956	Tier 4	Friday	59.62	summer	yes	No	Census Tract 54, King County, Washington	78	54	1	1.045219638	0.24547804	0.0762274	0.0413437	0.023255814
1367	25	53033005400	2	3	20	100	452	783	5/1/2020	110956	Tier 4	Friday	61.49	summer	yes	No	Census Tract 54, King County, Washington	78	54	1	0.577266922	0.12771392	0.0255428	0.0038314	0.002554278
1368	26	53033005400	24	42	69	197	833	749	5/1/2020	110956	Tier 4	Friday	54.69	fall	yes	No	Census Tract 54, King County, Washington	78	54	1	1.112149533	0.26301736	0.0921228	0.0560748	0.032042724
1369	27	53033005400	1	1	2	10	59	807	5/1/2020	110956	Tier 4	Friday	38.63	fall	yes	No	Census Tract 54, King County, Washington	78	54	1	0.073110285	0.01239157	0.0024783	0.0012392	0.001239157
1370	28	53033005400	28	83	152	275	1150	983	5/1/2020	110956	Tier 4	Friday	43.42	winter	yes	No	Census Tract 54, King County, Washington	78	54	1	1.169888098	0.27975585	0.1546287	0.0844354	0.028484232
1371	29	53033005400	25	31	47	120	567	761	5/1/2020	110956	Tier 4	Friday	44.83	winter	yes	No	Census Tract 54, King County, Washington	78	54	1	0.745072273	0.15768725	0.0617608	0.0407359	0.032851511
1372	30	53033005400	5	28	70	187	680	719	5/1/2020	110956	Tier 4	Wednesday	46	winter	yes	No	Census Tract 54, King County, Washington	78	54	1	0.945757997	0.26008345	0.0973574	0.038943	0.006954103
1373	31	53033005400	5	12	41	91	402	707	5/1/2020	110956	Tier 4	Friday	51.34	spring	yes	No	Census Tract 54, King County, Washington	78	54	1	0.568599717	0.12871287	0.0579915	0.0169731	0.007072136
1374	32	53033005400	16	22	45	99	528	782	5/1/2020	110956	Tier 4	Friday	64.06	summer	yes	No	Census Tract 54, King County, Washington	78	54	1	0.675191816	0.12659847	0.0575448	0.028133	0.020460358
1375	33	53033005400	1	10	15	48	171	278	5/1/2020	110956	Tier 4	Friday	40.83	fall	yes	No	Census Tract 54, King County, Washington	78	54	1	0.615107914	0.17266187	0.0539568	0.0359712	0.003597122
1376	34	53033005400	113	153	251	390	1956	930	5/1/2020	110956	Tier 4	Friday	50.63	winter	yes	No	Census Tract 54, King County, Washington	78	54	1	2.103225806	0.41935484	0.2698925	0.1645161	0.121505376
1377	35	53033005400	11	27	61	146	589	880	5/1/2020	110956	Tier 4	Friday	66.79	spring	yes	No	Census Tract 54, King County, Washington	78	54	1	0.669318182	0.16590909	0.0693182	0.0306818	0.0125
1378	36	53033005400	12	26	52	167	635	865	5/1/2020	110956	Tier 4	Friday	61.83	summer	yes	No	Census Tract 54, King County, Washington	78	54	1	0.734104046	0.19306358	0.0601156	0.0300578	0.013872832
1379	37	53033005400	21	35	62	169	605	771	5/1/2020	110956	Tier 4	Sunday	64.54	summer	yes	Yes	Census Tract 54, King County, Washington	78	54	1	0.784695201	0.21919585	0.080415	0.0453956	0.027237354
1380	1	53033005700	6	13	25	82	359	999	5/1/2020	118750	Tier 4	Friday	55.16	spring	no	No	Census Tract 57, King County, Washington	84.7	57	1	0.359359359	0.08208208	0.025025	0.013013	0.006006006
1381	2	53033005700	11	33	79	243	1197	2273	5/1/2020	118750	Tier 4	Friday	67.04	spring	no	No	Census Tract 57, King County, Washington	84.7	57	1	0.526616806	0.10690717	0.0347558	0.0145183	0.004839419
1382	3	53033005700	68	105	160	268	1411	2591	5/1/2020	118750	Tier 4	Sunday	76.8	spring	no	Yes	Census Tract 57, King County, Washington	84.7	57	1	0.544577383	0.10343497	0.0617522	0.0405249	0.026244693
1383	4	53033005700	15	66	196	514	2078	2345	5/1/2020	118750	Tier 4	Friday	67.79	spring	no	No	Census Tract 57, King County, Washington	84.7	57	1	0.886140725	0.21918977	0.0835821	0.028145	0.006396589
1384	5	53033005700	7	26	120	395	1634	2391	5/1/2020	118750	Tier 4	Thursday	64.52	spring	no	No	Census Tract 57, King County, Washington	84.7	57	1	0.683396069	0.16520284	0.0501882	0.0108741	0.002927645
1385	6	53033005700	15	80	247	510	2017	2168	5/1/2020	118750	Tier 4	Friday	68.88	summer	no	No	Census Tract 57, King County, Washington	84.7	57	1	0.930350554	0.23523985	0.1139299	0.0369004	0.006918819
1386	7	53033005700	10	36	126	488	1796	2398	5/1/2020	118750	Tier 4	Friday	61.72	summer	no	No	Census Tract 57, King County, Washington	84.7	57	1	0.748957465	0.20350292	0.0525438	0.0150125	0.004170142
1387	8	53033005700	22	43	99	366	1673	2309	5/1/2020	118750	Tier 4	Sunday	73.42	summer	no	Yes	Census Tract 57, King County, Washington	84.7	57	1	0.724556085	0.15851018	0.0428757	0.0186228	0.009527934
1388	9	53033005700	0	18	77	294	1367	2394	5/1/2020	118750	Tier 4	Friday	68.75	summer	no	No	Census Tract 57, King County, Washington	84.7	57	1	0.57101086	0.12280702	0.0321637	0.0075188	0
1389	10	53033005700	18	43	73	298	1195	2182	5/1/2020	118750	Tier 4	Wednesday	58.75	fall	no	No	Census Tract 57, King County, Washington	84.7	57	1	0.547662695	0.13657195	0.0334555	0.0197067	0.008249313
1390	12	53033005700	47	106	241	494	1969	2292	5/1/2020	118750	Tier 4	Saturday	47.21	fall	no	Yes	Census Tract 57, King County, Washington	84.7	57	1	0.859075044	0.21553229	0.1051483	0.0462478	0.020506108
1391	13	53033005700	1	6	28	110	668	2346	5/1/2020	118750	Tier 4	Friday	44.92	fall	no	No	Census Tract 57, King County, Washington	84.7	57	1	0.284739983	0.04688832	0.0119352	0.0025575	0.000426258
1392	14	53033005700	1	8	55	189	943	2338	5/1/2020	118750	Tier 4	Wednesday	44.87	winter	no	No	Census Tract 57, King County, Washington	84.7	57	1	0.403336185	0.08083832	0.0235244	0.0034217	0.000427716
1393	15	53033005700	3	8	16	67	495	2228	5/1/2020	118750	Tier 4	Tuesday	39.28	winter	no	No	Census Tract 57, King County, Washington	84.7	57	1	0.222172352	0.03007181	0.0071813	0.0035907	0.001346499
1394	16	53033005700	14	39	73	198	895	2683	5/1/2020	118750	Tier 4	Wednesday	37.65	winter	no	No	Census Tract 57, King County, Washington	84.7	57	1	0.333581811	0.07379799	0.0272083	0.014536	0.00521804
1395	17	53033005700	12	31	80	281	1152	2477	5/1/2020	118750	Tier 4	Wednesday	46.75	winter	no	No	Census Tract 57, King County, Washington	84.7	57	1	0.465078724	0.11344368	0.0322971	0.0125151	0.00484457
1396	18	53033005700	2	9	75	238	892	2491	5/1/2020	118750	Tier 4	Friday	46.7	spring	no	No	Census Tract 57, King County, Washington	84.7	57	1	0.358089121	0.09554396	0.0301084	0.003613	0.00080289
1397	19	53033005700	0	0	14	118	694	2786	5/1/2020	118750	Tier 4	Friday	64.83	spring	yes	No	Census Tract 57, King County, Washington	84.7	57	1	0.249102656	0.04235463	0.0050251	0	0
1398	20	53033005700	61	132	256	487	1993	2576	5/1/2020	118750	Tier 4	Friday	51.8	spring	yes	No	Census Tract 57, King County, Washington	84.7	57	1	0.773680124	0.1890528	0.0993789	0.0512422	0.023680124
1399	21	53033005700	3	11	27	156	773	2263	5/1/2020	118750	Tier 4	Friday	64.08	spring	yes	No	Census Tract 57, King County, Washington	84.7	57	1	0.341581971	0.06893504	0.0119311	0.0048608	0.001325674
1400	22	53033005700	5	19	90	251	1163	2463	5/1/2020	118750	Tier 4	Sunday	70.04	spring	yes	Yes	Census Tract 57, King County, Washington	84.7	57	1	0.472188388	0.10190824	0.0365408	0.0077142	0.002030045
1401	23	53033005700	15	29	58	115	690	2503	5/1/2020	118750	Tier 4	Friday	66.13	summer	yes	No	Census Tract 57, King County, Washington	84.7	57	1	0.275669197	0.04594487	0.0231722	0.0115861	0.005992809
1402	24	53033005700	20	39	96	266	1212	2668	5/1/2020	118750	Tier 4	Friday	59.62	summer	yes	No	Census Tract 57, King County, Washington	84.7	57	1	0.454272864	0.09970015	0.035982	0.0146177	0.007496252
1403	25	53033005700	43	60	92	209	1227	2765	5/1/2020	118750	Tier 4	Friday	61.49	summer	yes	No	Census Tract 57, King County, Washington	84.7	57	1	0.443761302	0.0755877	0.0332731	0.0216998	0.015551537
1404	26	53033005700	0	1	40	163	624	2157	5/1/2020	118750	Tier 4	Friday	54.69	fall	yes	No	Census Tract 57, King County, Washington	84.7	57	1	0.289290682	0.07556792	0.0185443	0.0004636	0
1405	27	53033005700	11	22	39	143	714	2274	5/1/2020	118750	Tier 4	Friday	38.63	fall	yes	No	Census Tract 57, King County, Washington	84.7	57	1	0.313984169	0.06288478	0.0171504	0.0096746	0.004837291
1406	28	53033005700	0	2	35	170	793	2232	5/1/2020	118750	Tier 4	Friday	43.42	winter	yes	No	Census Tract 57, King County, Washington	84.7	57	1	0.355286738	0.07616487	0.015681	0.0008961	0
1407	29	53033005700	4	7	29	149	970	2773	5/1/2020	118750	Tier 4	Friday	44.83	winter	yes	No	Census Tract 57, King County, Washington	84.7	57	1	0.349801659	0.05373242	0.010458	0.0025243	0.001442481
1408	30	53033005700	40	71	193	439	1896	2278	5/1/2020	118750	Tier 4	Wednesday	46	winter	yes	No	Census Tract 57, King County, Washington	84.7	57	1	0.832309043	0.19271291	0.0847234	0.0311677	0.017559263
1409	31	53033005700	50	85	147	371	1682	2432	5/1/2020	118750	Tier 4	Friday	51.34	spring	yes	No	Census Tract 57, King County, Washington	84.7	57	1	0.691611842	0.15254934	0.0604441	0.0349507	0.020559211
1410	32	53033005700	0	8	38	153	859	2570	5/1/2020	118750	Tier 4	Friday	64.06	summer	yes	No	Census Tract 57, King County, Washington	84.7	57	1	0.334241245	0.05953307	0.014786	0.0031128	0
1411	33	53033005700	1	1	8	42	215	980	5/1/2020	118750	Tier 4	Friday	40.83	fall	yes	No	Census Tract 57, King County, Washington	84.7	57	1	0.219387755	0.04285714	0.0081633	0.0010204	0.001020408
1412	34	53033005700	1	10	48	232	1211	3163	5/1/2020	118750	Tier 4	Friday	50.63	winter	yes	No	Census Tract 57, King County, Washington	84.7	57	1	0.382864369	0.07334809	0.0151755	0.0031616	0.000316156
1413	35	53033005700	21	26	59	162	960	2722	5/1/2020	118750	Tier 4	Friday	66.79	spring	yes	No	Census Tract 57, King County, Washington	84.7	57	1	0.352681852	0.05951506	0.0216752	0.0095518	0.007714916
1414	36	53033005700	31	40	65	207	1049	2460	5/1/2020	118750	Tier 4	Friday	61.83	summer	yes	No	Census Tract 57, King County, Washington	84.7	57	1	0.426422764	0.08414634	0.0264228	0.0162602	0.012601626
1415	37	53033005700	60	80	137	256	1335	2440	5/1/2020	118750	Tier 4	Sunday	64.54	summer	yes	Yes	Census Tract 57, King County, Washington	84.7	57	1	0.547131148	0.10491803	0.0561475	0.0327869	0.024590164
1416	1	53033005801	0	2	14	85	373	1062	5/1/2020	98281	Tier 3	Friday	55.16	spring	no	No	Census Tract 58.01, King County, Washington	81.5	58.01	1	0.351224105	0.08003766	0.0131827	0.0018832	0
1417	2	53033005801	0	1	20	153	907	2752	5/1/2020	98281	Tier 3	Friday	67.04	spring	no	No	Census Tract 58.01, King County, Washington	81.5	58.01	1	0.329578488	0.05559593	0.0072674	0.0003634	0
1418	3	53033005801	3	23	65	214	1023	2445	5/1/2020	98281	Tier 3	Sunday	76.8	spring	no	Yes	Census Tract 58.01, King County, Washington	81.5	58.01	1	0.418404908	0.08752556	0.0265849	0.009407	0.001226994
1419	4	53033005801	2	8	52	198	1228	2174	5/1/2020	98281	Tier 3	Friday	67.79	spring	no	No	Census Tract 58.01, King County, Washington	81.5	58.01	1	0.564857406	0.09107636	0.023919	0.0036799	0.000919963
1420	5	53033005801	4	27	157	464	1823	2421	5/1/2020	98281	Tier 3	Thursday	64.52	spring	no	No	Census Tract 58.01, King County, Washington	81.5	58.01	1	0.75299463	0.19165634	0.0648492	0.0111524	0.00165221
1421	6	53033005801	5	20	74	239	1143	2304	5/1/2020	98281	Tier 3	Friday	68.88	summer	no	No	Census Tract 58.01, King County, Washington	81.5	58.01	1	0.49609375	0.10373264	0.0321181	0.0086806	0.002170139
1422	7	53033005801	6	20	86	314	1288	2160	5/1/2020	98281	Tier 3	Friday	61.72	summer	no	No	Census Tract 58.01, King County, Washington	81.5	58.01	1	0.596296296	0.14537037	0.0398148	0.0092593	0.002777778
1423	8	53033005801	3	12	37	202	1171	2409	5/1/2020	98281	Tier 3	Sunday	73.42	summer	no	Yes	Census Tract 58.01, King County, Washington	81.5	58.01	1	0.486093815	0.08385222	0.0153591	0.0049813	0.00124533
1424	9	53033005801	0	4	53	220	1083	2250	5/1/2020	98281	Tier 3	Friday	68.75	summer	no	No	Census Tract 58.01, King County, Washington	81.5	58.01	1	0.481333333	0.09777778	0.0235556	0.0017778	0
1425	10	53033005801	1	6	59	214	1001	2943	5/1/2020	98281	Tier 3	Wednesday	58.75	fall	no	No	Census Tract 58.01, King County, Washington	81.5	58.01	1	0.34012912	0.07271492	0.0200476	0.0020387	0.000339789
1426	12	53033005801	19	25	68	293	1301	2378	5/1/2020	98281	Tier 3	Saturday	47.21	fall	no	Yes	Census Tract 58.01, King County, Washington	81.5	58.01	1	0.547098402	0.12321278	0.0285955	0.010513	0.007989908
1427	13	53033005801	6	25	104	288	1072	2620	5/1/2020	98281	Tier 3	Friday	44.92	fall	no	No	Census Tract 58.01, King County, Washington	81.5	58.01	1	0.409160305	0.10992366	0.0396947	0.009542	0.002290076
1428	14	53033005801	2	8	35	225	1039	2447	5/1/2020	98281	Tier 3	Wednesday	44.87	winter	no	No	Census Tract 58.01, King County, Washington	81.5	58.01	1	0.424601553	0.09194933	0.0143032	0.0032693	0.000817327
1429	15	53033005801	1	5	22	85	589	2243	5/1/2020	98281	Tier 3	Tuesday	39.28	winter	no	No	Census Tract 58.01, King County, Washington	81.5	58.01	1	0.262594739	0.03789568	0.0098083	0.0022292	0.000445832
1430	16	53033005801	4	8	51	174	1011	2600	5/1/2020	98281	Tier 3	Wednesday	37.65	winter	no	No	Census Tract 58.01, King County, Washington	81.5	58.01	1	0.388846154	0.06692308	0.0196154	0.0030769	0.001538462
1431	17	53033005801	7	24	70	186	1042	2514	5/1/2020	98281	Tier 3	Wednesday	46.75	winter	no	No	Census Tract 58.01, King County, Washington	81.5	58.01	1	0.414478918	0.07398568	0.0278441	0.0095465	0.002784407
1432	18	53033005801	31	58	136	266	1223	2003	5/1/2020	98281	Tier 3	Friday	46.7	spring	no	No	Census Tract 58.01, King County, Washington	81.5	58.01	1	0.610584124	0.1328008	0.0678982	0.0289566	0.015476785
1433	19	53033005801	1	5	33	181	807	2309	5/1/2020	98281	Tier 3	Friday	64.83	spring	yes	No	Census Tract 58.01, King County, Washington	81.5	58.01	1	0.349501949	0.07838891	0.0142919	0.0021654	0.000433088
1434	20	53033005801	8	34	95	244	1228	2637	5/1/2020	98281	Tier 3	Friday	51.8	spring	yes	No	Census Tract 58.01, King County, Washington	81.5	58.01	1	0.465680698	0.09252939	0.0360258	0.0128934	0.003033751
1435	21	53033005801	2	9	22	100	714	2462	5/1/2020	98281	Tier 3	Friday	64.08	spring	yes	No	Census Tract 58.01, King County, Washington	81.5	58.01	1	0.290008123	0.04061738	0.0089358	0.0036556	0.000812348
1436	22	53033005801	8	22	58	144	838	2271	5/1/2020	98281	Tier 3	Sunday	70.04	spring	yes	Yes	Census Tract 58.01, King County, Washington	81.5	58.01	1	0.36900044	0.06340819	0.0255394	0.0096874	0.003522677
1437	23	53033005801	3	36	70	221	1036	2546	5/1/2020	98281	Tier 3	Friday	66.13	summer	yes	No	Census Tract 58.01, King County, Washington	81.5	58.01	1	0.406912804	0.08680283	0.0274941	0.0141398	0.001178319
1438	24	53033005801	1	11	53	174	762	2533	5/1/2020	98281	Tier 3	Friday	59.62	summer	yes	No	Census Tract 58.01, King County, Washington	81.5	58.01	1	0.300829056	0.06869325	0.0209238	0.0043427	0.000394789
1439	25	53033005801	0	2	47	107	513	2000	5/1/2020	98281	Tier 3	Friday	61.49	summer	yes	No	Census Tract 58.01, King County, Washington	81.5	58.01	1	0.2565	0.0535	0.0235	0.001	0
1440	26	53033005801	34	70	107	240	1169	2456	5/1/2020	98281	Tier 3	Friday	54.69	fall	yes	No	Census Tract 58.01, King County, Washington	81.5	58.01	1	0.475977199	0.09771987	0.0435668	0.0285016	0.013843648
1441	27	53033005801	22	30	56	136	930	2363	5/1/2020	98281	Tier 3	Friday	38.63	fall	yes	No	Census Tract 58.01, King County, Washington	81.5	58.01	1	0.393567499	0.05755396	0.0236987	0.0126957	0.009310199
1442	28	53033005801	150	203	267	415	2150	2478	5/1/2020	98281	Tier 3	Friday	43.42	winter	yes	No	Census Tract 58.01, King County, Washington	81.5	58.01	1	0.86763519	0.16747377	0.1077482	0.0819209	0.060532688
1443	29	53033005801	73	121	170	307	1635	3195	5/1/2020	98281	Tier 3	Friday	44.83	winter	yes	No	Census Tract 58.01, King County, Washington	81.5	58.01	1	0.511737089	0.09608764	0.0532081	0.0378717	0.0228482
1444	30	53033005801	9	13	43	174	785	2391	5/1/2020	98281	Tier 3	Wednesday	46	winter	yes	No	Census Tract 58.01, King County, Washington	81.5	58.01	1	0.328314513	0.0727729	0.0179841	0.0054371	0.003764115
1445	31	53033005801	17	23	48	141	879	2505	5/1/2020	98281	Tier 3	Friday	51.34	spring	yes	No	Census Tract 58.01, King County, Washington	81.5	58.01	1	0.350898204	0.05628743	0.0191617	0.0091816	0.006786427
1446	32	53033005801	4	11	35	133	682	2433	5/1/2020	98281	Tier 3	Friday	64.06	summer	yes	No	Census Tract 58.01, King County, Washington	81.5	58.01	1	0.280312372	0.05466502	0.0143855	0.0045212	0.001644061
1447	33	53033005801	2	2	11	36	235	979	5/1/2020	98281	Tier 3	Friday	40.83	fall	yes	No	Census Tract 58.01, King County, Washington	81.5	58.01	1	0.240040858	0.03677222	0.011236	0.0020429	0.002042901
1448	34	53033005801	55	103	172	382	1723	2694	5/1/2020	98281	Tier 3	Friday	50.63	winter	yes	No	Census Tract 58.01, King County, Washington	81.5	58.01	1	0.639569414	0.14179659	0.0638456	0.0382331	0.020415739
1449	35	53033005801	0	1	7	69	597	3018	5/1/2020	98281	Tier 3	Friday	66.79	spring	yes	No	Census Tract 58.01, King County, Washington	81.5	58.01	1	0.197813121	0.02286282	0.0023194	0.0003313	0
1450	36	53033005801	0	3	17	105	643	2779	5/1/2020	98281	Tier 3	Friday	61.83	summer	yes	No	Census Tract 58.01, King County, Washington	81.5	58.01	1	0.231378194	0.03778338	0.0061173	0.0010795	0
1451	37	53033005801	12	34	67	189	909	2432	5/1/2020	98281	Tier 3	Sunday	64.54	summer	yes	Yes	Census Tract 58.01, King County, Washington	81.5	58.01	1	0.373766447	0.07771382	0.0275493	0.0139803	0.004934211
1452	3	53033005802	0	0	0	1	7	36	5/10/2020	77424	Tier 2	Sunday	76.8	spring	no	Yes	Census Tract 58.02, King County, Washington	69.6	58.02	1	0.194444444	0.02777778	0	0	0
1453	7	53033005802	0	0	0	2	21	85	5/10/2020	77424	Tier 2	Friday	61.72	summer	no	No	Census Tract 58.02, King County, Washington	69.6	58.02	1	0.247058824	0.02352941	0	0	0
1454	18	53033005802	0	0	0	8	73	288	5/10/2020	77424	Tier 2	Friday	46.7	spring	no	No	Census Tract 58.02, King County, Washington	69.6	58.02	1	0.253472222	0.02777778	0	0	0
1455	19	53033005802	0	0	0	1	6	163	5/10/2020	77424	Tier 2	Friday	64.83	spring	yes	No	Census Tract 58.02, King County, Washington	69.6	58.02	1	0.036809816	0.00613497	0	0	0
1456	20	53033005802	0	0	0	3	20	38	5/10/2020	77424	Tier 2	Friday	51.8	spring	yes	No	Census Tract 58.02, King County, Washington	69.6	58.02	1	0.526315789	0.07894737	0	0	0
1457	22	53033005802	0	0	2	13	29	68	5/10/2020	77424	Tier 2	Sunday	70.04	spring	yes	Yes	Census Tract 58.02, King County, Washington	69.6	58.02	1	0.426470588	0.19117647	0.0294118	0	0
1458	25	53033005802	0	0	6	29	249	797	5/10/2020	77424	Tier 2	Friday	61.49	summer	yes	No	Census Tract 58.02, King County, Washington	69.6	58.02	1	0.312421581	0.03638645	0.0075282	0	0
1459	27	53033005802	0	0	0	1	14	30	5/10/2020	77424	Tier 2	Friday	38.63	fall	yes	No	Census Tract 58.02, King County, Washington	69.6	58.02	1	0.466666667	0.03333333	0	0	0
1460	33	53033005802	0	0	0	1	4	22	5/10/2020	77424	Tier 2	Friday	40.83	fall	yes	No	Census Tract 58.02, King County, Washington	69.6	58.02	1	0.181818182	0.04545455	0	0	0
1461	1	53033005900	1	5	30	93	390	705	5/1/2020	115129	Tier 4	Friday	55.16	spring	no	No	Census Tract 59, King County, Washington	75.5	59	1	0.553191489	0.13191489	0.0425532	0.0070922	0.00141844
1462	2	53033005900	18	34	81	241	910	1528	5/1/2020	115129	Tier 4	Friday	67.04	spring	no	No	Census Tract 59, King County, Washington	75.5	59	1	0.595549738	0.15772251	0.0530105	0.0222513	0.011780105
1463	3	53033005900	26	67	166	346	1282	1514	5/1/2020	115129	Tier 4	Sunday	76.8	spring	no	Yes	Census Tract 59, King County, Washington	75.5	59	1	0.84676354	0.22853369	0.1096433	0.0442536	0.017173052
1464	4	53033005900	11	31	86	272	1116	1517	5/1/2020	115129	Tier 4	Friday	67.79	spring	no	No	Census Tract 59, King County, Washington	75.5	59	1	0.735662492	0.17930125	0.0566908	0.0204351	0.007251154
1465	5	53033005900	0	10	43	156	540	1471	5/1/2020	115129	Tier 4	Thursday	64.52	spring	no	No	Census Tract 59, King County, Washington	75.5	59	1	0.367097213	0.10605031	0.0292318	0.0067981	0
1466	6	53033005900	12	30	85	294	1214	1457	5/1/2020	115129	Tier 4	Friday	68.88	summer	no	No	Census Tract 59, King County, Washington	75.5	59	1	0.833218943	0.20178449	0.0583391	0.0205903	0.008236102
1467	7	53033005900	2	23	82	251	1015	1472	5/1/2020	115129	Tier 4	Friday	61.72	summer	no	No	Census Tract 59, King County, Washington	75.5	59	1	0.689538043	0.1705163	0.0557065	0.015625	0.001358696
1468	8	53033005900	58	117	288	447	1741	1523	5/1/2020	115129	Tier 4	Sunday	73.42	summer	no	Yes	Census Tract 59, King County, Washington	75.5	59	1	1.143138542	0.29349967	0.1891005	0.0768221	0.038082732
1469	9	53033005900	1	9	68	298	1150	1451	5/1/2020	115129	Tier 4	Friday	68.75	summer	no	No	Census Tract 59, King County, Washington	75.5	59	1	0.792556857	0.2053756	0.0468642	0.0062026	0.00068918
1470	10	53033005900	24	53	104	240	1006	1563	5/1/2020	115129	Tier 4	Wednesday	58.75	fall	no	No	Census Tract 59, King County, Washington	75.5	59	1	0.643634037	0.15355086	0.0665387	0.0339091	0.015355086
1471	12	53033005900	68	125	229	392	1655	1655	5/1/2020	115129	Tier 4	Saturday	47.21	fall	no	Yes	Census Tract 59, King County, Washington	75.5	59	1	1	0.23685801	0.1383686	0.0755287	0.041087613
1472	13	53033005900	5	12	41	166	655	1408	5/1/2020	115129	Tier 4	Friday	44.92	fall	no	No	Census Tract 59, King County, Washington	75.5	59	1	0.465198864	0.11789773	0.0291193	0.0085227	0.003551136
1473	14	53033005900	44	66	124	270	1223	1475	5/1/2020	115129	Tier 4	Wednesday	44.87	winter	no	No	Census Tract 59, King County, Washington	75.5	59	1	0.829152542	0.18305085	0.0840678	0.0447458	0.029830509
1474	15	53033005900	0	25	54	130	674	1600	5/1/2020	115129	Tier 4	Tuesday	39.28	winter	no	No	Census Tract 59, King County, Washington	75.5	59	1	0.42125	0.08125	0.03375	0.015625	0
1475	16	53033005900	21	28	54	142	811	1628	5/1/2020	115129	Tier 4	Wednesday	37.65	winter	no	No	Census Tract 59, King County, Washington	75.5	59	1	0.498157248	0.08722359	0.0331695	0.017199	0.012899263
1476	17	53033005900	25	42	84	185	926	1473	5/1/2020	115129	Tier 4	Wednesday	46.75	winter	no	No	Census Tract 59, King County, Washington	75.5	59	1	0.628649016	0.12559403	0.0570265	0.0285132	0.016972166
1477	18	53033005900	2	12	18	51	306	1244	5/1/2020	115129	Tier 4	Friday	46.7	spring	no	No	Census Tract 59, King County, Washington	75.5	59	1	0.245980707	0.04099678	0.0144695	0.0096463	0.001607717
1478	19	53033005900	0	9	61	129	544	1210	5/1/2020	115129	Tier 4	Friday	64.83	spring	yes	No	Census Tract 59, King County, Washington	75.5	59	1	0.449586777	0.10661157	0.0504132	0.007438	0
1479	20	53033005900	32	42	74	154	754	1571	5/1/2020	115129	Tier 4	Friday	51.8	spring	yes	No	Census Tract 59, King County, Washington	75.5	59	1	0.479949077	0.09802673	0.0471038	0.0267346	0.020369192
1480	21	53033005900	31	55	101	196	921	1561	5/1/2020	115129	Tier 4	Friday	64.08	spring	yes	No	Census Tract 59, King County, Washington	75.5	59	1	0.590006406	0.12556054	0.0647021	0.0352338	0.019859065
1481	22	53033005900	5	19	49	153	628	1483	5/1/2020	115129	Tier 4	Sunday	70.04	spring	yes	Yes	Census Tract 59, King County, Washington	75.5	59	1	0.423465947	0.10316925	0.0330411	0.0128119	0.003371544
1482	23	53033005900	2	8	36	77	477	1782	5/1/2020	115129	Tier 4	Friday	66.13	summer	yes	No	Census Tract 59, King County, Washington	75.5	59	1	0.267676768	0.04320988	0.020202	0.0044893	0.001122335
1483	24	53033005900	0	0	7	129	556	1850	5/1/2020	115129	Tier 4	Friday	59.62	summer	yes	No	Census Tract 59, King County, Washington	75.5	59	1	0.300540541	0.06972973	0.0037838	0	0
1484	25	53033005900	78	99	131	223	1289	1456	5/1/2020	115129	Tier 4	Friday	61.49	summer	yes	No	Census Tract 59, King County, Washington	75.5	59	1	0.885302198	0.15315934	0.0899725	0.0679945	0.053571429
1485	26	53033005900	17	24	46	164	712	1466	5/1/2020	115129	Tier 4	Friday	54.69	fall	yes	No	Census Tract 59, King County, Washington	75.5	59	1	0.485675307	0.11186903	0.0313779	0.0163711	0.01159618
1486	27	53033005900	19	53	101	187	860	1611	5/1/2020	115129	Tier 4	Friday	38.63	fall	yes	No	Census Tract 59, King County, Washington	75.5	59	1	0.533829919	0.11607697	0.062694	0.0328988	0.011793917
1487	28	53033005900	83	111	167	281	1573	1563	5/1/2020	115129	Tier 4	Friday	43.42	winter	yes	No	Census Tract 59, King County, Washington	75.5	59	1	1.006397953	0.17978247	0.1068458	0.0710173	0.053103007
1488	29	53033005900	176	211	277	469	2916	1979	5/1/2020	115129	Tier 4	Friday	44.83	winter	yes	No	Census Tract 59, King County, Washington	75.5	59	1	1.47347145	0.23698838	0.1399697	0.1066195	0.088933805
1489	30	53033005900	14	46	108	207	933	1295	5/1/2020	115129	Tier 4	Wednesday	46	winter	yes	No	Census Tract 59, King County, Washington	75.5	59	1	0.72046332	0.15984556	0.0833977	0.0355212	0.010810811
1490	31	53033005900	40	57	90	184	914	1580	5/1/2020	115129	Tier 4	Friday	51.34	spring	yes	No	Census Tract 59, King County, Washington	75.5	59	1	0.578481013	0.1164557	0.056962	0.0360759	0.025316456
1491	32	53033005900	6	27	66	181	786	1662	5/1/2020	115129	Tier 4	Friday	64.06	summer	yes	No	Census Tract 59, King County, Washington	75.5	59	1	0.472924188	0.10890493	0.0397112	0.0162455	0.003610108
1492	33	53033005900	17	22	39	72	409	708	5/1/2020	115129	Tier 4	Friday	40.83	fall	yes	No	Census Tract 59, King County, Washington	75.5	59	1	0.577683616	0.10169492	0.0550847	0.0310734	0.024011299
1493	34	53033005900	3	7	45	215	843	1632	5/1/2020	115129	Tier 4	Friday	50.63	winter	yes	No	Census Tract 59, King County, Washington	75.5	59	1	0.516544118	0.1317402	0.0275735	0.0042892	0.001838235
1494	35	53033005900	98	116	156	294	1498	1482	5/1/2020	115129	Tier 4	Friday	66.79	spring	yes	No	Census Tract 59, King County, Washington	75.5	59	1	1.010796221	0.19838057	0.1052632	0.0782726	0.066126856
1495	36	53033005900	1	6	26	101	561	1605	5/1/2020	115129	Tier 4	Friday	61.83	summer	yes	No	Census Tract 59, King County, Washington	75.5	59	1	0.34953271	0.06292835	0.0161994	0.0037383	0.000623053
1496	37	53033005900	1	3	31	130	564	1584	5/1/2020	115129	Tier 4	Sunday	64.54	summer	yes	Yes	Census Tract 59, King County, Washington	75.5	59	1	0.356060606	0.08207071	0.0195707	0.0018939	0.000631313
1497	1	53033006000	0	0	0	3	11	24	5/1/2020	114907	Tier 4	Friday	55.16	spring	no	No	Census Tract 60, King County, Washington	80.9	60	1	0.458333333	0.125	0	0	0
1498	2	53033006000	0	0	0	12	90	136	5/1/2020	114907	Tier 4	Friday	67.04	spring	no	No	Census Tract 60, King County, Washington	80.9	60	1	0.661764706	0.08823529	0	0	0
1499	3	53033006000	0	0	0	18	61	22	5/1/2020	114907	Tier 4	Sunday	76.8	spring	no	Yes	Census Tract 60, King County, Washington	80.9	60	1	2.772727273	0.81818182	0	0	0
1500	4	53033006000	0	1	9	38	153	70	5/1/2020	114907	Tier 4	Friday	67.79	spring	no	No	Census Tract 60, King County, Washington	80.9	60	1	2.185714286	0.54285714	0.1285714	0.0142857	0
1501	6	53033006000	0	0	0	14	70	127	5/1/2020	114907	Tier 4	Friday	68.88	summer	no	No	Census Tract 60, King County, Washington	80.9	60	1	0.551181102	0.11023622	0	0	0
1502	7	53033006000	0	1	33	52	163	82	5/1/2020	114907	Tier 4	Friday	61.72	summer	no	No	Census Tract 60, King County, Washington	80.9	60	1	1.987804878	0.63414634	0.402439	0.0121951	0
1503	8	53033006000	11	13	20	72	240	121	5/1/2020	114907	Tier 4	Sunday	73.42	summer	no	Yes	Census Tract 60, King County, Washington	80.9	60	1	1.983471074	0.59504132	0.1652893	0.107438	0.090909091
1504	9	53033006000	0	0	4	41	162	108	5/1/2020	114907	Tier 4	Friday	68.75	summer	no	No	Census Tract 60, King County, Washington	80.9	60	1	1.5	0.37962963	0.037037	0	0
1505	10	53033006000	0	0	1	10	62	129	5/1/2020	114907	Tier 4	Wednesday	58.75	fall	no	No	Census Tract 60, King County, Washington	80.9	60	1	0.480620155	0.07751938	0.0077519	0	0
1506	12	53033006000	0	0	4	24	117	177	5/1/2020	114907	Tier 4	Saturday	47.21	fall	no	Yes	Census Tract 60, King County, Washington	80.9	60	1	0.661016949	0.13559322	0.0225989	0	0
1507	13	53033006000	0	1	6	26	80	69	5/1/2020	114907	Tier 4	Friday	44.92	fall	no	No	Census Tract 60, King County, Washington	80.9	60	1	1.15942029	0.37681159	0.0869565	0.0144928	0
1508	14	53033006000	0	0	9	14	71	8	5/1/2020	114907	Tier 4	Wednesday	44.87	winter	no	No	Census Tract 60, King County, Washington	80.9	60	1	8.875	1.75	1.125	0	0
1509	15	53033006000	0	0	3	5	43	133	5/1/2020	114907	Tier 4	Tuesday	39.28	winter	no	No	Census Tract 60, King County, Washington	80.9	60	1	0.323308271	0.03759398	0.0225564	0	0
1510	16	53033006000	1	6	8	24	90	163	5/1/2020	114907	Tier 4	Wednesday	37.65	winter	no	No	Census Tract 60, King County, Washington	80.9	60	1	0.552147239	0.14723926	0.0490798	0.0368098	0.006134969
1511	17	53033006000	0	1	2	32	97	147	5/1/2020	114907	Tier 4	Wednesday	46.75	winter	no	No	Census Tract 60, King County, Washington	80.9	60	1	0.659863946	0.21768707	0.0136054	0.0068027	0
1512	21	53033006000	0	0	1	2	52	118	5/1/2020	114907	Tier 4	Friday	64.08	spring	yes	No	Census Tract 60, King County, Washington	80.9	60	1	0.440677966	0.01694915	0.0084746	0	0
1513	22	53033006000	0	0	0	1	34	76	5/1/2020	114907	Tier 4	Sunday	70.04	spring	yes	Yes	Census Tract 60, King County, Washington	80.9	60	1	0.447368421	0.01315789	0	0	0
1514	23	53033006000	0	0	1	11	41	152	5/1/2020	114907	Tier 4	Friday	66.13	summer	yes	No	Census Tract 60, King County, Washington	80.9	60	1	0.269736842	0.07236842	0.0065789	0	0
1515	24	53033006000	0	1	2	9	27	133	5/1/2020	114907	Tier 4	Friday	59.62	summer	yes	No	Census Tract 60, King County, Washington	80.9	60	1	0.203007519	0.06766917	0.0150376	0.0075188	0
1516	26	53033006000	0	0	2	16	67	136	5/1/2020	114907	Tier 4	Friday	54.69	fall	yes	No	Census Tract 60, King County, Washington	80.9	60	1	0.492647059	0.11764706	0.0147059	0	0
1517	27	53033006000	0	0	2	19	85	130	5/1/2020	114907	Tier 4	Friday	38.63	fall	yes	No	Census Tract 60, King County, Washington	80.9	60	1	0.653846154	0.14615385	0.0153846	0	0
1518	28	53033006000	1	2	8	27	86	148	5/1/2020	114907	Tier 4	Friday	43.42	winter	yes	No	Census Tract 60, King County, Washington	80.9	60	1	0.581081081	0.18243243	0.0540541	0.0135135	0.006756757
1519	29	53033006000	0	6	25	44	174	155	5/1/2020	114907	Tier 4	Friday	44.83	winter	yes	No	Census Tract 60, King County, Washington	80.9	60	1	1.122580645	0.28387097	0.1612903	0.0387097	0
1520	32	53033006000	0	0	0	6	58	162	5/1/2020	114907	Tier 4	Friday	64.06	summer	yes	No	Census Tract 60, King County, Washington	80.9	60	1	0.358024691	0.03703704	0	0	0
1521	33	53033006000	0	0	0	3	21	47	5/1/2020	114907	Tier 4	Friday	40.83	fall	yes	No	Census Tract 60, King County, Washington	80.9	60	1	0.446808511	0.06382979	0	0	0
1522	34	53033006000	0	0	2	31	107	152	5/1/2020	114907	Tier 4	Friday	50.63	winter	yes	No	Census Tract 60, King County, Washington	80.9	60	1	0.703947368	0.20394737	0.0131579	0	0
1523	35	53033006000	0	0	0	1	56	81	5/1/2020	114907	Tier 4	Friday	66.79	spring	yes	No	Census Tract 60, King County, Washington	80.9	60	1	0.691358025	0.01234568	0	0	0
1524	36	53033006000	0	0	0	36	87	136	5/1/2020	114907	Tier 4	Friday	61.83	summer	yes	No	Census Tract 60, King County, Washington	80.9	60	1	0.639705882	0.26470588	0	0	0
1525	37	53033006000	0	1	3	33	86	134	5/1/2020	114907	Tier 4	Sunday	64.54	summer	yes	Yes	Census Tract 60, King County, Washington	80.9	60	1	0.641791045	0.24626866	0.0223881	0.0074627	0
1526	24	53033006100	2	10	21	79	369	1186	8/20/2021	115586	Tier 4	Friday	59.62	summer	yes	No	Census Tract 61, King County, Washington	79.2	61	1	0.311129848	0.06661046	0.0177066	0.0084317	0.001686341
1527	1	53033006200	0	0	1	31	154	715	5/1/2020	208636	Tier 5	Friday	55.16	spring	no	No	Census Tract 62, King County, Washington	85.6	62	1	0.215384615	0.04335664	0.0013986	0	0
1528	2	53033006200	3	4	6	20	256	1509	5/1/2020	208636	Tier 5	Friday	67.04	spring	no	No	Census Tract 62, King County, Washington	85.6	62	1	0.169648774	0.01325381	0.0039761	0.0026508	0.001988072
1529	3	53033006200	12	31	67	126	586	1414	5/1/2020	208636	Tier 5	Sunday	76.8	spring	no	Yes	Census Tract 62, King County, Washington	85.6	62	1	0.414427157	0.08910891	0.0473833	0.0219236	0.008486563
1530	4	53033006200	0	2	19	125	647	1437	5/1/2020	208636	Tier 5	Friday	67.79	spring	no	No	Census Tract 62, King County, Washington	85.6	62	1	0.450243563	0.08698678	0.013222	0.0013918	0
1531	5	53033006200	0	0	4	45	445	1446	5/1/2020	208636	Tier 5	Thursday	64.52	spring	no	No	Census Tract 62, King County, Washington	85.6	62	1	0.307745505	0.03112033	0.0027663	0	0
1532	6	53033006200	2	15	53	236	972	1390	5/1/2020	208636	Tier 5	Friday	68.88	summer	no	No	Census Tract 62, King County, Washington	85.6	62	1	0.699280576	0.16978417	0.0381295	0.0107914	0.001438849
1533	7	53033006200	6	35	72	173	999	1627	5/1/2020	208636	Tier 5	Friday	61.72	summer	no	No	Census Tract 62, King County, Washington	85.6	62	1	0.614013522	0.10633067	0.0442532	0.021512	0.003687769
1534	8	53033006200	41	79	126	236	1082	1379	5/1/2020	208636	Tier 5	Sunday	73.42	summer	no	Yes	Census Tract 62, King County, Washington	85.6	62	1	0.784626541	0.17113851	0.0913706	0.0572879	0.02973169
1535	9	53033006200	2	5	13	110	618	1492	5/1/2020	208636	Tier 5	Friday	68.75	summer	no	No	Census Tract 62, King County, Washington	85.6	62	1	0.414209115	0.07372654	0.0087131	0.0033512	0.001340483
1536	10	53033006200	0	2	22	107	534	1657	5/1/2020	208636	Tier 5	Wednesday	58.75	fall	no	No	Census Tract 62, King County, Washington	85.6	62	1	0.322269161	0.06457453	0.013277	0.001207	0
1537	12	53033006200	18	20	28	56	431	1597	5/1/2020	208636	Tier 5	Saturday	47.21	fall	no	Yes	Census Tract 62, King County, Washington	85.6	62	1	0.269881027	0.03506575	0.0175329	0.0125235	0.011271133
1538	13	53033006200	0	2	12	45	319	1720	5/1/2020	208636	Tier 5	Friday	44.92	fall	no	No	Census Tract 62, King County, Washington	85.6	62	1	0.185465116	0.02616279	0.0069767	0.0011628	0
1539	14	53033006200	0	4	29	101	416	1586	5/1/2020	208636	Tier 5	Wednesday	44.87	winter	no	No	Census Tract 62, King County, Washington	85.6	62	1	0.262295082	0.06368222	0.018285	0.0025221	0
1540	15	53033006200	0	0	6	55	419	1698	5/1/2020	208636	Tier 5	Tuesday	39.28	winter	no	No	Census Tract 62, King County, Washington	85.6	62	1	0.246760895	0.03239105	0.0035336	0	0
1541	16	53033006200	5	18	55	161	660	1499	5/1/2020	208636	Tier 5	Wednesday	37.65	winter	no	No	Census Tract 62, King County, Washington	85.6	62	1	0.440293529	0.10740494	0.0366911	0.012008	0.003335557
1542	17	53033006200	0	0	7	50	309	1726	5/1/2020	208636	Tier 5	Wednesday	46.75	winter	no	No	Census Tract 62, King County, Washington	85.6	62	1	0.179026651	0.02896871	0.0040556	0	0
1543	18	53033006200	5	22	52	154	700	1657	5/1/2020	208636	Tier 5	Friday	46.7	spring	no	No	Census Tract 62, King County, Washington	85.6	62	1	0.422450211	0.09293905	0.031382	0.013277	0.003017502
1544	19	53033006200	0	3	20	76	421	1691	5/1/2020	208636	Tier 5	Friday	64.83	spring	yes	No	Census Tract 62, King County, Washington	85.6	62	1	0.248965109	0.04494382	0.0118273	0.0017741	0
1545	20	53033006200	10	23	55	173	793	1973	5/1/2020	208636	Tier 5	Friday	51.8	spring	yes	No	Census Tract 62, King County, Washington	85.6	62	1	0.401926001	0.08768373	0.0278763	0.0116574	0.005068424
1546	21	53033006200	12	20	57	149	687	1616	5/1/2020	208636	Tier 5	Friday	64.08	spring	yes	No	Census Tract 62, King County, Washington	85.6	62	1	0.425123762	0.09220297	0.0352723	0.0123762	0.007425743
1547	22	53033006200	1	3	8	68	370	1637	5/1/2020	208636	Tier 5	Sunday	70.04	spring	yes	Yes	Census Tract 62, King County, Washington	85.6	62	1	0.226023213	0.0415394	0.004887	0.0018326	0.000610874
1548	23	53033006200	13	27	58	150	794	1918	5/1/2020	208636	Tier 5	Friday	66.13	summer	yes	No	Census Tract 62, King County, Washington	85.6	62	1	0.413972888	0.07820647	0.0302398	0.0140772	0.006777894
1549	24	53033006200	0	1	12	131	652	2131	5/1/2020	208636	Tier 5	Friday	59.62	summer	yes	No	Census Tract 62, King County, Washington	85.6	62	1	0.305959643	0.06147349	0.0056312	0.0004693	0
1550	25	53033006200	0	6	30	157	748	1636	5/1/2020	208636	Tier 5	Friday	61.49	summer	yes	No	Census Tract 62, King County, Washington	85.6	62	1	0.457212714	0.09596577	0.0183374	0.0036675	0
1551	26	53033006200	10	21	55	116	579	1584	5/1/2020	208636	Tier 5	Friday	54.69	fall	yes	No	Census Tract 62, King County, Washington	85.6	62	1	0.365530303	0.07323232	0.0347222	0.0132576	0.006313131
1552	27	53033006200	2	9	16	83	495	1703	5/1/2020	208636	Tier 5	Friday	38.63	fall	yes	No	Census Tract 62, King County, Washington	85.6	62	1	0.290663535	0.04873752	0.0093952	0.0052848	0.001174398
1553	28	53033006200	10	18	34	81	512	1890	5/1/2020	208636	Tier 5	Friday	43.42	winter	yes	No	Census Tract 62, King County, Washington	85.6	62	1	0.270899471	0.04285714	0.0179894	0.0095238	0.005291005
1554	29	53033006200	0	9	28	152	637	1801	5/1/2020	208636	Tier 5	Friday	44.83	winter	yes	No	Census Tract 62, King County, Washington	85.6	62	1	0.353692393	0.08439756	0.0155469	0.0049972	0
1555	30	53033006200	0	6	39	114	614	1512	5/1/2020	208636	Tier 5	Wednesday	46	winter	yes	No	Census Tract 62, King County, Washington	85.6	62	1	0.406084656	0.07539683	0.0257937	0.0039683	0
1556	31	53033006200	5	17	49	123	570	1524	5/1/2020	208636	Tier 5	Friday	51.34	spring	yes	No	Census Tract 62, King County, Washington	85.6	62	1	0.374015748	0.08070866	0.0321522	0.0111549	0.00328084
1557	32	53033006200	17	30	52	160	682	1976	5/1/2020	208636	Tier 5	Friday	64.06	summer	yes	No	Census Tract 62, King County, Washington	85.6	62	1	0.3451417	0.08097166	0.0263158	0.0151822	0.008603239
1558	33	53033006200	0	2	7	42	228	668	5/1/2020	208636	Tier 5	Friday	40.83	fall	yes	No	Census Tract 62, King County, Washington	85.6	62	1	0.341317365	0.06287425	0.010479	0.002994	0
1559	34	53033006200	4	18	54	158	723	1869	5/1/2020	208636	Tier 5	Friday	50.63	winter	yes	No	Census Tract 62, King County, Washington	85.6	62	1	0.386837881	0.08453719	0.0288925	0.0096308	0.002140182
1560	35	53033006200	22	48	129	323	1260	1882	5/1/2020	208636	Tier 5	Friday	66.79	spring	yes	No	Census Tract 62, King County, Washington	85.6	62	1	0.669500531	0.17162593	0.0685441	0.0255048	0.011689692
1561	36	53033006200	8	29	87	190	866	1753	5/1/2020	208636	Tier 5	Friday	61.83	summer	yes	No	Census Tract 62, King County, Washington	85.6	62	1	0.494010268	0.10838562	0.0496292	0.0165431	0.004563605
1562	37	53033006200	0	1	21	136	539	1766	5/1/2020	208636	Tier 5	Sunday	64.54	summer	yes	Yes	Census Tract 62, King County, Washington	85.6	62	1	0.305209513	0.07701019	0.0118913	0.0005663	0
1563	1	53033006400	0	0	0	7	31	189	5/1/2020	166125	Tier 5	Friday	55.16	spring	no	No	Census Tract 64, King County, Washington	82.9	64	1	0.164021164	0.03703704	0	0	0
1564	2	53033006400	0	0	4	22	153	416	5/1/2020	166125	Tier 5	Friday	67.04	spring	no	No	Census Tract 64, King County, Washington	82.9	64	1	0.367788462	0.05288462	0.0096154	0	0
1565	3	53033006400	21	24	32	52	325	406	5/1/2020	166125	Tier 5	Sunday	76.8	spring	no	Yes	Census Tract 64, King County, Washington	82.9	64	1	0.800492611	0.12807882	0.0788177	0.0591133	0.051724138
1566	4	53033006400	0	1	6	51	301	383	5/1/2020	166125	Tier 5	Friday	67.79	spring	no	No	Census Tract 64, King County, Washington	82.9	64	1	0.785900783	0.13315927	0.0156658	0.002611	0
1567	5	53033006400	0	4	22	93	428	369	5/1/2020	166125	Tier 5	Thursday	64.52	spring	no	No	Census Tract 64, King County, Washington	82.9	64	1	1.159891599	0.25203252	0.0596206	0.0108401	0
1568	6	53033006400	0	0	12	77	299	365	5/1/2020	166125	Tier 5	Friday	68.88	summer	no	No	Census Tract 64, King County, Washington	82.9	64	1	0.819178082	0.2109589	0.0328767	0	0
1569	7	53033006400	15	52	114	174	652	408	5/1/2020	166125	Tier 5	Friday	61.72	summer	no	No	Census Tract 64, King County, Washington	82.9	64	1	1.598039216	0.42647059	0.2794118	0.127451	0.036764706
1570	8	53033006400	53	80	136	206	937	429	5/1/2020	166125	Tier 5	Sunday	73.42	summer	no	Yes	Census Tract 64, King County, Washington	82.9	64	1	2.184149184	0.48018648	0.3170163	0.1864802	0.123543124
1571	9	53033006400	0	0	6	40	225	384	5/1/2020	166125	Tier 5	Friday	68.75	summer	no	No	Census Tract 64, King County, Washington	82.9	64	1	0.5859375	0.10416667	0.015625	0	0
1572	10	53033006400	2	7	21	38	189	475	5/1/2020	166125	Tier 5	Wednesday	58.75	fall	no	No	Census Tract 64, King County, Washington	82.9	64	1	0.397894737	0.08	0.0442105	0.0147368	0.004210526
1573	12	53033006400	23	37	47	75	353	383	5/1/2020	166125	Tier 5	Saturday	47.21	fall	no	Yes	Census Tract 64, King County, Washington	82.9	64	1	0.921671018	0.19582245	0.1227154	0.0966057	0.060052219
1574	13	53033006400	1	4	17	54	216	445	5/1/2020	166125	Tier 5	Friday	44.92	fall	no	No	Census Tract 64, King County, Washington	82.9	64	1	0.485393258	0.12134831	0.0382022	0.0089888	0.002247191
1575	14	53033006400	2	6	12	24	133	389	5/1/2020	166125	Tier 5	Wednesday	44.87	winter	no	No	Census Tract 64, King County, Washington	82.9	64	1	0.341902314	0.06169666	0.0308483	0.0154242	0.005141388
1576	15	53033006400	0	1	9	32	195	446	5/1/2020	166125	Tier 5	Tuesday	39.28	winter	no	No	Census Tract 64, King County, Washington	82.9	64	1	0.437219731	0.07174888	0.0201794	0.0022422	0
1577	16	53033006400	1	13	28	55	199	396	5/1/2020	166125	Tier 5	Wednesday	37.65	winter	no	No	Census Tract 64, King County, Washington	82.9	64	1	0.502525253	0.13888889	0.0707071	0.0328283	0.002525253
1578	17	53033006400	3	11	19	55	183	457	5/1/2020	166125	Tier 5	Wednesday	46.75	winter	no	No	Census Tract 64, King County, Washington	82.9	64	1	0.400437637	0.12035011	0.0415755	0.02407	0.006564551
1579	18	53033006400	8	14	16	27	162	403	5/1/2020	166125	Tier 5	Friday	46.7	spring	no	No	Census Tract 64, King County, Washington	82.9	64	1	0.401985112	0.06699752	0.0397022	0.0347395	0.019851117
1580	19	53033006400	15	18	26	54	226	397	5/1/2020	166125	Tier 5	Friday	64.83	spring	yes	No	Census Tract 64, King County, Washington	82.9	64	1	0.569269521	0.13602015	0.0654912	0.0453401	0.037783375
1581	20	53033006400	16	25	33	73	375	423	5/1/2020	166125	Tier 5	Friday	51.8	spring	yes	No	Census Tract 64, King County, Washington	82.9	64	1	0.886524823	0.17257683	0.0780142	0.0591017	0.037825059
1582	21	53033006400	24	26	30	52	400	380	5/1/2020	166125	Tier 5	Friday	64.08	spring	yes	No	Census Tract 64, King County, Washington	82.9	64	1	1.052631579	0.13684211	0.0789474	0.0684211	0.063157895
1583	22	53033006400	41	45	48	116	621	471	5/1/2020	166125	Tier 5	Sunday	70.04	spring	yes	Yes	Census Tract 64, King County, Washington	82.9	64	1	1.318471338	0.2462845	0.1019108	0.0955414	0.087048832
1584	23	53033006400	10	13	16	34	182	437	5/1/2020	166125	Tier 5	Friday	66.13	summer	yes	No	Census Tract 64, King County, Washington	82.9	64	1	0.416475973	0.0778032	0.0366133	0.0297483	0.022883295
1585	24	53033006400	8	22	43	73	362	439	5/1/2020	166125	Tier 5	Friday	59.62	summer	yes	No	Census Tract 64, King County, Washington	82.9	64	1	0.824601367	0.16628702	0.0979499	0.0501139	0.018223235
1586	25	53033006400	12	15	24	80	287	410	5/1/2020	166125	Tier 5	Friday	61.49	summer	yes	No	Census Tract 64, King County, Washington	82.9	64	1	0.7	0.19512195	0.0585366	0.0365854	0.029268293
1587	26	53033006400	1	3	10	33	131	411	5/1/2020	166125	Tier 5	Friday	54.69	fall	yes	No	Census Tract 64, King County, Washington	82.9	64	1	0.318734793	0.08029197	0.0243309	0.0072993	0.00243309
1588	27	53033006400	0	0	4	10	116	417	5/1/2020	166125	Tier 5	Friday	38.63	fall	yes	No	Census Tract 64, King County, Washington	82.9	64	1	0.278177458	0.02398082	0.0095923	0	0
1589	28	53033006400	0	0	5	25	152	452	5/1/2020	166125	Tier 5	Friday	43.42	winter	yes	No	Census Tract 64, King County, Washington	82.9	64	1	0.336283186	0.05530973	0.0110619	0	0
1590	29	53033006400	0	0	7	35	155	382	5/1/2020	166125	Tier 5	Friday	44.83	winter	yes	No	Census Tract 64, King County, Washington	82.9	64	1	0.405759162	0.09162304	0.0183246	0	0
1591	30	53033006400	1	14	26	45	204	359	5/1/2020	166125	Tier 5	Wednesday	46	winter	yes	No	Census Tract 64, King County, Washington	82.9	64	1	0.568245125	0.12534819	0.0724234	0.0389972	0.002785515
1592	31	53033006400	0	1	15	41	245	1218	5/1/2020	166125	Tier 5	Friday	51.34	spring	yes	No	Census Tract 64, King County, Washington	82.9	64	1	0.201149425	0.03366174	0.0123153	0.000821	0
1593	32	53033006400	8	18	32	79	410	1235	5/1/2020	166125	Tier 5	Friday	64.06	summer	yes	No	Census Tract 64, King County, Washington	82.9	64	1	0.331983806	0.06396761	0.0259109	0.0145749	0.006477733
1594	33	53033006400	1	3	4	8	47	209	5/1/2020	166125	Tier 5	Friday	40.83	fall	yes	No	Census Tract 64, King County, Washington	82.9	64	1	0.224880383	0.03827751	0.0191388	0.0143541	0.004784689
1595	34	53033006400	6	8	9	22	162	399	5/1/2020	166125	Tier 5	Friday	50.63	winter	yes	No	Census Tract 64, King County, Washington	82.9	64	1	0.406015038	0.05513784	0.0225564	0.0200501	0.015037594
1596	35	53033006400	0	1	16	88	275	523	5/1/2020	166125	Tier 5	Friday	66.79	spring	yes	No	Census Tract 64, King County, Washington	82.9	64	1	0.52581262	0.16826004	0.0305927	0.001912	0
1597	36	53033006400	1	4	18	42	226	684	5/1/2020	166125	Tier 5	Friday	61.83	summer	yes	No	Census Tract 64, King County, Washington	82.9	64	1	0.330409357	0.06140351	0.0263158	0.005848	0.001461988
1598	37	53033006400	4	6	12	22	142	418	5/1/2020	166125	Tier 5	Sunday	64.54	summer	yes	Yes	Census Tract 64, King County, Washington	82.9	64	1	0.339712919	0.05263158	0.0287081	0.0143541	0.009569378
1599	1	53033006500	0	0	0	3	10	90	5/1/2020	101847	Tier 3	Friday	55.16	spring	no	No	Census Tract 65, King County, Washington	83	65	1	0.111111111	0.03333333	0	0	0
1600	2	53033006500	0	0	4	23	191	412	5/1/2020	101847	Tier 3	Friday	67.04	spring	no	No	Census Tract 65, King County, Washington	83	65	1	0.463592233	0.05582524	0.0097087	0	0
1601	3	53033006500	0	0	3	44	226	795	5/1/2020	101847	Tier 3	Sunday	76.8	spring	no	Yes	Census Tract 65, King County, Washington	83	65	1	0.28427673	0.05534591	0.0037736	0	0
1602	4	53033006500	1	5	30	122	561	484	5/1/2020	101847	Tier 3	Friday	67.79	spring	no	No	Census Tract 65, King County, Washington	83	65	1	1.159090909	0.25206612	0.0619835	0.0103306	0.002066116
1603	5	53033006500	1	3	20	79	470	506	5/1/2020	101847	Tier 3	Thursday	64.52	spring	no	No	Census Tract 65, King County, Washington	83	65	1	0.928853755	0.15612648	0.0395257	0.0059289	0.001976285
1604	6	53033006500	41	136	237	459	1536	600	5/1/2020	101847	Tier 3	Friday	68.88	summer	no	No	Census Tract 65, King County, Washington	83	65	1	2.56	0.765	0.395	0.2266667	0.068333333
1605	7	53033006500	14	25	69	243	907	595	5/1/2020	101847	Tier 3	Friday	61.72	summer	no	No	Census Tract 65, King County, Washington	83	65	1	1.524369748	0.40840336	0.1159664	0.0420168	0.023529412
1606	8	53033006500	11	28	72	148	644	676	5/1/2020	101847	Tier 3	Sunday	73.42	summer	no	Yes	Census Tract 65, King County, Washington	83	65	1	0.952662722	0.21893491	0.1065089	0.0414201	0.016272189
1607	9	53033006500	14	27	61	181	844	511	5/1/2020	101847	Tier 3	Friday	68.75	summer	no	No	Census Tract 65, King County, Washington	83	65	1	1.651663405	0.35420744	0.1193738	0.0528376	0.02739726
1608	10	53033006500	22	23	37	89	530	632	5/1/2020	101847	Tier 3	Wednesday	58.75	fall	no	No	Census Tract 65, King County, Washington	83	65	1	0.838607595	0.14082278	0.0585443	0.0363924	0.034810127
1609	12	53033006500	2	8	24	89	359	589	5/1/2020	101847	Tier 3	Saturday	47.21	fall	no	Yes	Census Tract 65, King County, Washington	83	65	1	0.60950764	0.15110357	0.040747	0.0135823	0.003395586
1610	13	53033006500	18	28	50	107	463	579	5/1/2020	101847	Tier 3	Friday	44.92	fall	no	No	Census Tract 65, King County, Washington	83	65	1	0.799654577	0.18480138	0.0863558	0.0483592	0.031088083
1611	14	53033006500	11	16	25	113	441	455	5/1/2020	101847	Tier 3	Wednesday	44.87	winter	no	No	Census Tract 65, King County, Washington	83	65	1	0.969230769	0.24835165	0.0549451	0.0351648	0.024175824
1612	15	53033006500	17	18	25	54	373	729	5/1/2020	101847	Tier 3	Tuesday	39.28	winter	no	No	Census Tract 65, King County, Washington	83	65	1	0.511659808	0.07407407	0.0342936	0.0246914	0.023319616
1613	16	53033006500	25	31	49	98	668	726	5/1/2020	101847	Tier 3	Wednesday	37.65	winter	no	No	Census Tract 65, King County, Washington	83	65	1	0.920110193	0.13498623	0.0674931	0.0426997	0.034435262
1614	17	53033006500	0	2	8	37	215	442	5/1/2020	101847	Tier 3	Wednesday	46.75	winter	no	No	Census Tract 65, King County, Washington	83	65	1	0.486425339	0.08371041	0.0180995	0.0045249	0
1615	18	53033006500	35	45	74	166	714	498	5/1/2020	101847	Tier 3	Friday	46.7	spring	no	No	Census Tract 65, King County, Washington	83	65	1	1.43373494	0.33333333	0.1485944	0.0903614	0.070281125
1616	19	53033006500	31	39	57	111	736	652	5/1/2020	101847	Tier 3	Friday	64.83	spring	yes	No	Census Tract 65, King County, Washington	83	65	1	1.128834356	0.1702454	0.0874233	0.059816	0.047546012
1617	20	53033006500	1	1	2	45	226	399	5/1/2020	101847	Tier 3	Friday	51.8	spring	yes	No	Census Tract 65, King County, Washington	83	65	1	0.56641604	0.11278195	0.0050125	0.0025063	0.002506266
1618	21	53033006500	0	12	33	92	405	507	5/1/2020	101847	Tier 3	Friday	64.08	spring	yes	No	Census Tract 65, King County, Washington	83	65	1	0.798816568	0.18145957	0.0650888	0.0236686	0
1619	22	53033006500	9	19	41	69	412	688	5/1/2020	101847	Tier 3	Sunday	70.04	spring	yes	Yes	Census Tract 65, King County, Washington	83	65	1	0.598837209	0.1002907	0.059593	0.0276163	0.013081395
1620	23	53033006500	31	37	90	267	1156	1009	5/1/2020	101847	Tier 3	Friday	66.13	summer	yes	No	Census Tract 65, King County, Washington	83	65	1	1.145688801	0.26461843	0.0891972	0.03667	0.030723489
1621	24	53033006500	34	52	84	151	832	750	5/1/2020	101847	Tier 3	Friday	59.62	summer	yes	No	Census Tract 65, King County, Washington	83	65	1	1.109333333	0.20133333	0.112	0.0693333	0.045333333
1622	25	53033006500	48	78	118	223	1123	703	5/1/2020	101847	Tier 3	Friday	61.49	summer	yes	No	Census Tract 65, King County, Washington	83	65	1	1.597439545	0.31721195	0.1678521	0.1109531	0.068278805
1623	26	53033006500	34	56	98	181	816	592	5/1/2020	101847	Tier 3	Friday	54.69	fall	yes	No	Census Tract 65, King County, Washington	83	65	1	1.378378378	0.30574324	0.1655405	0.0945946	0.057432432
1624	27	53033006500	6	20	63	119	543	680	5/1/2020	101847	Tier 3	Friday	38.63	fall	yes	No	Census Tract 65, King County, Washington	83	65	1	0.798529412	0.175	0.0926471	0.0294118	0.008823529
1625	28	53033006500	21	27	48	147	658	662	5/1/2020	101847	Tier 3	Friday	43.42	winter	yes	No	Census Tract 65, King County, Washington	83	65	1	0.993957704	0.22205438	0.0725076	0.0407855	0.031722054
1626	29	53033006500	5	10	30	119	523	649	5/1/2020	101847	Tier 3	Friday	44.83	winter	yes	No	Census Tract 65, King County, Washington	83	65	1	0.805855162	0.18335901	0.046225	0.0154083	0.00770416
1627	30	53033006500	0	3	19	61	281	535	5/1/2020	101847	Tier 3	Wednesday	46	winter	yes	No	Census Tract 65, King County, Washington	83	65	1	0.525233645	0.11401869	0.035514	0.0056075	0
1628	31	53033006500	0	1	12	56	276	466	5/1/2020	101847	Tier 3	Friday	51.34	spring	yes	No	Census Tract 65, King County, Washington	83	65	1	0.592274678	0.12017167	0.0257511	0.0021459	0
1629	32	53033006500	8	13	24	111	410	500	5/1/2020	101847	Tier 3	Friday	64.06	summer	yes	No	Census Tract 65, King County, Washington	83	65	1	0.82	0.222	0.048	0.026	0.016
1630	33	53033006500	6	8	9	25	119	197	5/1/2020	101847	Tier 3	Friday	40.83	fall	yes	No	Census Tract 65, King County, Washington	83	65	1	0.604060914	0.12690355	0.0456853	0.0406091	0.030456853
1631	34	53033006500	8	18	42	88	437	545	5/1/2020	101847	Tier 3	Friday	50.63	winter	yes	No	Census Tract 65, King County, Washington	83	65	1	0.801834862	0.16146789	0.0770642	0.0330275	0.014678899
1632	35	53033006500	28	37	62	113	602	643	5/1/2020	101847	Tier 3	Friday	66.79	spring	yes	No	Census Tract 65, King County, Washington	83	65	1	0.936236392	0.17573872	0.096423	0.0575428	0.043545879
1633	36	53033006500	13	23	36	90	432	419	5/1/2020	101847	Tier 3	Friday	61.83	summer	yes	No	Census Tract 65, King County, Washington	83	65	1	1.031026253	0.21479714	0.0859189	0.0548926	0.031026253
1634	37	53033006500	9	24	58	144	577	677	5/1/2020	101847	Tier 3	Sunday	64.54	summer	yes	Yes	Census Tract 65, King County, Washington	83	65	1	0.852289513	0.2127031	0.0856721	0.0354505	0.013293944
1635	1	53033006600	0	11	28	51	264	381	5/1/2020	114561	Tier 4	Friday	55.16	spring	no	No	Census Tract 66, King County, Washington	76.9	66	1	0.692913386	0.13385827	0.0734908	0.0288714	0
1636	2	53033006600	0	1	11	94	499	1081	5/1/2020	114561	Tier 4	Friday	67.04	spring	no	No	Census Tract 66, King County, Washington	76.9	66	1	0.461609621	0.08695652	0.0101758	0.0009251	0
1637	3	53033006600	9	24	52	172	644	1037	5/1/2020	114561	Tier 4	Sunday	76.8	spring	no	Yes	Census Tract 66, King County, Washington	76.9	66	1	0.621022179	0.16586307	0.0501446	0.0231437	0.008678881
1638	4	53033006600	0	13	73	395	1334	1045	5/1/2020	114561	Tier 4	Friday	67.79	spring	no	No	Census Tract 66, King County, Washington	76.9	66	1	1.276555024	0.37799043	0.0698565	0.0124402	0
1639	5	53033006600	0	1	10	148	842	1229	5/1/2020	114561	Tier 4	Thursday	64.52	spring	no	No	Census Tract 66, King County, Washington	76.9	66	1	0.685109845	0.12042311	0.0081367	0.0008137	0
1640	6	53033006600	1	8	62	301	1166	1071	5/1/2020	114561	Tier 4	Friday	68.88	summer	no	No	Census Tract 66, King County, Washington	76.9	66	1	1.088702148	0.28104575	0.0578898	0.0074697	0.000933707
1641	7	53033006600	0	3	39	152	726	993	5/1/2020	114561	Tier 4	Friday	61.72	summer	no	No	Census Tract 66, King County, Washington	76.9	66	1	0.731117825	0.1530715	0.0392749	0.0030211	0
1642	8	53033006600	0	1	10	103	628	963	5/1/2020	114561	Tier 4	Sunday	73.42	summer	no	Yes	Census Tract 66, King County, Washington	76.9	66	1	0.652128764	0.10695742	0.0103842	0.0010384	0
1643	9	53033006600	4	20	62	280	1147	1033	5/1/2020	114561	Tier 4	Friday	68.75	summer	no	No	Census Tract 66, King County, Washington	76.9	66	1	1.11035818	0.27105518	0.0600194	0.0193611	0.003872217
1644	10	53033006600	3	23	46	156	795	1349	5/1/2020	114561	Tier 4	Wednesday	58.75	fall	no	No	Census Tract 66, King County, Washington	76.9	66	1	0.589325426	0.11564122	0.0340993	0.0170497	0.00222387
1645	12	53033006600	16	51	146	276	1062	1183	5/1/2020	114561	Tier 4	Saturday	47.21	fall	no	Yes	Census Tract 66, King County, Washington	76.9	66	1	0.897717667	0.23330516	0.123415	0.0431107	0.013524937
1646	13	53033006600	4	21	60	202	947	1129	5/1/2020	114561	Tier 4	Friday	44.92	fall	no	No	Census Tract 66, King County, Washington	76.9	66	1	0.838795394	0.1789194	0.0531444	0.0186005	0.003542958
1647	14	53033006600	0	2	27	117	590	1283	5/1/2020	114561	Tier 4	Wednesday	44.87	winter	no	No	Census Tract 66, King County, Washington	76.9	66	1	0.459859704	0.09119252	0.0210444	0.0015588	0
1648	15	53033006600	2	5	13	85	631	1248	5/1/2020	114561	Tier 4	Tuesday	39.28	winter	no	No	Census Tract 66, King County, Washington	76.9	66	1	0.505608974	0.06810897	0.0104167	0.0040064	0.001602564
1649	16	53033006600	7	13	60	153	809	1251	5/1/2020	114561	Tier 4	Wednesday	37.65	winter	no	No	Census Tract 66, King County, Washington	76.9	66	1	0.646682654	0.12230216	0.0479616	0.0103917	0.005595524
1650	17	53033006600	3	23	76	237	962	1117	5/1/2020	114561	Tier 4	Wednesday	46.75	winter	no	No	Census Tract 66, King County, Washington	76.9	66	1	0.861235452	0.21217547	0.0680394	0.0205909	0.002685765
1651	18	53033006600	0	4	42	215	998	1136	5/1/2020	114561	Tier 4	Friday	46.7	spring	no	No	Census Tract 66, King County, Washington	76.9	66	1	0.878521127	0.18926056	0.0369718	0.0035211	0
1652	19	53033006600	4	27	98	218	909	1124	5/1/2020	114561	Tier 4	Friday	64.83	spring	yes	No	Census Tract 66, King County, Washington	76.9	66	1	0.808718861	0.19395018	0.0871886	0.0240214	0.003558719
1653	20	53033006600	36	87	132	268	1153	1347	5/1/2020	114561	Tier 4	Friday	51.8	spring	yes	No	Census Tract 66, King County, Washington	76.9	66	1	0.855976244	0.19896065	0.0979955	0.064588	0.026726058
1654	21	53033006600	1	11	41	119	656	1160	5/1/2020	114561	Tier 4	Friday	64.08	spring	yes	No	Census Tract 66, King County, Washington	76.9	66	1	0.565517241	0.10258621	0.0353448	0.0094828	0.000862069
1655	22	53033006600	1	12	68	276	897	1254	5/1/2020	114561	Tier 4	Sunday	70.04	spring	yes	Yes	Census Tract 66, King County, Washington	76.9	66	1	0.715311005	0.22009569	0.0542265	0.0095694	0.000797448
1656	23	53033006600	37	71	174	330	1543	1595	5/1/2020	114561	Tier 4	Friday	66.13	summer	yes	No	Census Tract 66, King County, Washington	76.9	66	1	0.967398119	0.20689655	0.1090909	0.0445141	0.023197492
1657	24	53033006600	45	95	179	422	1636	1226	5/1/2020	114561	Tier 4	Friday	59.62	summer	yes	No	Census Tract 66, King County, Washington	76.9	66	1	1.334420881	0.34420881	0.1460033	0.0774878	0.036704731
1658	25	53033006600	0	5	26	94	527	1004	5/1/2020	114561	Tier 4	Friday	61.49	summer	yes	No	Census Tract 66, King County, Washington	76.9	66	1	0.524900398	0.0936255	0.0258964	0.0049801	0
1659	26	53033006600	2	13	62	202	851	1112	5/1/2020	114561	Tier 4	Friday	54.69	fall	yes	No	Census Tract 66, King County, Washington	76.9	66	1	0.76528777	0.18165468	0.0557554	0.0116906	0.001798561
1660	27	53033006600	0	10	44	166	746	1153	5/1/2020	114561	Tier 4	Friday	38.63	fall	yes	No	Census Tract 66, King County, Washington	76.9	66	1	0.647007806	0.14397225	0.0381613	0.008673	0
1661	28	53033006600	0	10	70	236	928	1252	5/1/2020	114561	Tier 4	Friday	43.42	winter	yes	No	Census Tract 66, King County, Washington	76.9	66	1	0.741214058	0.1884984	0.0559105	0.0079872	0
1662	29	53033006600	1	12	55	184	923	1228	5/1/2020	114561	Tier 4	Friday	44.83	winter	yes	No	Census Tract 66, King County, Washington	76.9	66	1	0.751628664	0.14983713	0.0447883	0.009772	0.000814332
1663	30	53033006600	0	5	40	171	731	1130	5/1/2020	114561	Tier 4	Wednesday	46	winter	yes	No	Census Tract 66, King County, Washington	76.9	66	1	0.646902655	0.15132743	0.0353982	0.0044248	0
1664	31	53033006600	4	35	81	247	1033	1223	5/1/2020	114561	Tier 4	Friday	51.34	spring	yes	No	Census Tract 66, King County, Washington	76.9	66	1	0.844644317	0.20196239	0.0662306	0.0286182	0.003270646
1665	32	53033006600	46	62	124	274	1257	1187	5/1/2020	114561	Tier 4	Friday	64.06	summer	yes	No	Census Tract 66, King County, Washington	76.9	66	1	1.058972199	0.23083404	0.104465	0.0522325	0.038753159
1666	33	53033006600	2	9	24	60	310	365	5/1/2020	114561	Tier 4	Friday	40.83	fall	yes	No	Census Tract 66, King County, Washington	76.9	66	1	0.849315068	0.16438356	0.0657534	0.0246575	0.005479452
1667	34	53033006600	2	12	45	153	750	1133	5/1/2020	114561	Tier 4	Friday	50.63	winter	yes	No	Census Tract 66, King County, Washington	76.9	66	1	0.6619594	0.13503972	0.0397176	0.0105914	0.001765225
1668	35	53033006600	19	51	117	301	1389	1357	5/1/2020	114561	Tier 4	Friday	66.79	spring	yes	No	Census Tract 66, King County, Washington	76.9	66	1	1.02358143	0.22181282	0.0862196	0.0375829	0.014001474
1669	36	53033006600	9	29	108	341	1436	1304	5/1/2020	114561	Tier 4	Friday	61.83	summer	yes	No	Census Tract 66, King County, Washington	76.9	66	1	1.101226994	0.26150307	0.0828221	0.0222393	0.006901841
1670	37	53033006600	1	14	48	146	655	1132	5/1/2020	114561	Tier 4	Sunday	64.54	summer	yes	Yes	Census Tract 66, King County, Washington	76.9	66	1	0.578621908	0.12897527	0.0424028	0.0123675	0.000883392
1671	2	53033006700	0	0	0	2	8	81	5/8/2020	118590	Tier 4	Friday	67.04	spring	no	No	Census Tract 67, King County, Washington	65.8	67	1	0.098765432	0.02469136	0	0	0
1672	5	53033006700	0	0	0	5	49	97	5/8/2020	118590	Tier 4	Thursday	64.52	spring	no	No	Census Tract 67, King County, Washington	65.8	67	1	0.505154639	0.05154639	0	0	0
1673	7	53033006700	0	0	0	2	37	49	5/8/2020	118590	Tier 4	Friday	61.72	summer	no	No	Census Tract 67, King County, Washington	65.8	67	1	0.755102041	0.04081633	0	0	0
1674	8	53033006700	0	0	1	35	98	53	5/8/2020	118590	Tier 4	Sunday	73.42	summer	no	Yes	Census Tract 67, King County, Washington	65.8	67	1	1.849056604	0.66037736	0.0188679	0	0
1675	15	53033006700	0	0	0	3	26	51	5/8/2020	118590	Tier 4	Tuesday	39.28	winter	no	No	Census Tract 67, King County, Washington	65.8	67	1	0.509803922	0.05882353	0	0	0
1676	20	53033006700	0	0	1	8	42	28	5/8/2020	118590	Tier 4	Friday	51.8	spring	yes	No	Census Tract 67, King County, Washington	65.8	67	1	1.5	0.28571429	0.0357143	0	0
1677	23	53033006700	0	0	1	16	50	60	5/8/2020	118590	Tier 4	Friday	66.13	summer	yes	No	Census Tract 67, King County, Washington	65.8	67	1	0.833333333	0.26666667	0.0166667	0	0
1678	24	53033006700	0	0	0	1	29	11	5/8/2020	118590	Tier 4	Friday	59.62	summer	yes	No	Census Tract 67, King County, Washington	65.8	67	1	2.636363636	0.09090909	0	0	0
1679	30	53033006700	0	7	10	16	64	21	5/8/2020	118590	Tier 4	Wednesday	46	winter	yes	No	Census Tract 67, King County, Washington	65.8	67	1	3.047619048	0.76190476	0.4761905	0.3333333	0
1680	32	53033006700	4	4	4	5	34	73	5/8/2020	118590	Tier 4	Friday	64.06	summer	yes	No	Census Tract 67, King County, Washington	65.8	67	1	0.465753425	0.06849315	0.0547945	0.0547945	0.054794521
1681	33	53033006700	0	0	0	1	7	14	5/8/2020	118590	Tier 4	Friday	40.83	fall	yes	No	Census Tract 67, King County, Washington	65.8	67	1	0.5	0.07142857	0	0	0
1682	34	53033006700	0	0	0	22	47	48	5/8/2020	118590	Tier 4	Friday	50.63	winter	yes	No	Census Tract 67, King County, Washington	65.8	67	1	0.979166667	0.45833333	0	0	0
1683	36	53033006700	0	0	10	16	49	53	5/8/2020	118590	Tier 4	Friday	61.83	summer	yes	No	Census Tract 67, King County, Washington	65.8	67	1	0.924528302	0.30188679	0.1886792	0	0
1684	1	53033006800	2	5	12	52	232	277	5/1/2020	128664	Tier 4	Friday	55.16	spring	no	No	Census Tract 68, King County, Washington	85.5	68	1	0.837545126	0.18772563	0.0433213	0.0180505	0.007220217
1685	2	53033006800	11	35	77	243	946	761	5/1/2020	128664	Tier 4	Friday	67.04	spring	no	No	Census Tract 68, King County, Washington	85.5	68	1	1.243101183	0.31931669	0.1011827	0.0459921	0.014454665
1686	3	53033006800	9	37	71	208	721	774	5/1/2020	128664	Tier 4	Sunday	76.8	spring	no	Yes	Census Tract 68, King County, Washington	85.5	68	1	0.931524548	0.26873385	0.0917313	0.0478036	0.011627907
1687	4	53033006800	5	25	89	264	964	694	5/1/2020	128664	Tier 4	Friday	67.79	spring	no	No	Census Tract 68, King County, Washington	85.5	68	1	1.389048991	0.38040346	0.1282421	0.0360231	0.007204611
1688	6	53033006800	15	49	133	286	1045	621	5/1/2020	128664	Tier 4	Friday	68.88	summer	no	No	Census Tract 68, King County, Washington	85.5	68	1	1.682769726	0.4605475	0.2141707	0.078905	0.024154589
1689	7	53033006800	9	33	104	220	939	833	5/1/2020	128664	Tier 4	Friday	61.72	summer	no	No	Census Tract 68, King County, Washington	85.5	68	1	1.1272509	0.26410564	0.1248499	0.0396158	0.010804322
1690	8	53033006800	8	51	160	394	1278	694	5/1/2020	128664	Tier 4	Sunday	73.42	summer	no	Yes	Census Tract 68, King County, Washington	85.5	68	1	1.841498559	0.56772334	0.2305476	0.073487	0.011527378
1691	9	53033006800	12	30	99	238	890	603	5/1/2020	128664	Tier 4	Friday	68.75	summer	no	No	Census Tract 68, King County, Washington	85.5	68	1	1.475953566	0.3946932	0.1641791	0.0497512	0.019900498
1692	10	53033006800	36	51	90	183	820	759	5/1/2020	128664	Tier 4	Wednesday	58.75	fall	no	No	Census Tract 68, King County, Washington	85.5	68	1	1.080368906	0.24110672	0.1185771	0.0671937	0.04743083
1693	12	53033006800	90	132	197	373	1949	754	5/1/2020	128664	Tier 4	Saturday	47.21	fall	no	Yes	Census Tract 68, King County, Washington	85.5	68	1	2.584880637	0.49469496	0.2612732	0.1750663	0.119363395
1694	13	53033006800	27	36	63	167	739	839	5/1/2020	128664	Tier 4	Friday	44.92	fall	no	No	Census Tract 68, King County, Washington	85.5	68	1	0.880810489	0.19904648	0.0750894	0.0429082	0.032181168
1695	14	53033006800	19	33	48	117	521	751	5/1/2020	128664	Tier 4	Wednesday	44.87	winter	no	No	Census Tract 68, King County, Washington	85.5	68	1	0.693741678	0.15579228	0.0639148	0.0439414	0.025299601
1696	15	53033006800	1	13	50	154	596	623	5/1/2020	128664	Tier 4	Tuesday	39.28	winter	no	No	Census Tract 68, King County, Washington	85.5	68	1	0.956661316	0.24719101	0.0802568	0.0208668	0.001605136
1697	16	53033006800	10	23	80	198	754	729	5/1/2020	128664	Tier 4	Wednesday	37.65	winter	no	No	Census Tract 68, King County, Washington	85.5	68	1	1.034293553	0.27160494	0.1097394	0.0315501	0.013717421
1698	17	53033006800	21	31	66	152	693	679	5/1/2020	128664	Tier 4	Wednesday	46.75	winter	no	No	Census Tract 68, King County, Washington	85.5	68	1	1.020618557	0.22385862	0.0972018	0.0456554	0.030927835
1699	18	53033006800	18	31	43	146	693	920	5/1/2020	128664	Tier 4	Friday	46.7	spring	no	No	Census Tract 68, King County, Washington	85.5	68	1	0.75326087	0.15869565	0.0467391	0.0336957	0.019565217
1700	19	53033006800	3	12	56	141	651	876	5/1/2020	128664	Tier 4	Friday	64.83	spring	yes	No	Census Tract 68, King County, Washington	85.5	68	1	0.743150685	0.1609589	0.0639269	0.0136986	0.003424658
1701	20	53033006800	45	94	207	421	1593	968	5/1/2020	128664	Tier 4	Friday	51.8	spring	yes	No	Census Tract 68, King County, Washington	85.5	68	1	1.645661157	0.43491736	0.213843	0.0971074	0.046487603
1702	21	53033006800	104	146	214	295	2191	778	5/1/2020	128664	Tier 4	Friday	64.08	spring	yes	No	Census Tract 68, King County, Washington	85.5	68	1	2.816195373	0.37917738	0.2750643	0.1876607	0.133676093
1703	22	53033006800	9	45	87	214	846	814	5/1/2020	128664	Tier 4	Sunday	70.04	spring	yes	Yes	Census Tract 68, King County, Washington	85.5	68	1	1.039312039	0.26289926	0.1068796	0.0552826	0.011056511
1704	23	53033006800	6	22	58	159	640	771	5/1/2020	128664	Tier 4	Friday	66.13	summer	yes	No	Census Tract 68, King County, Washington	85.5	68	1	0.830090791	0.20622568	0.075227	0.0285344	0.007782101
1705	24	53033006800	1	5	28	193	718	783	5/1/2020	128664	Tier 4	Friday	59.62	summer	yes	No	Census Tract 68, King County, Washington	85.5	68	1	0.916985951	0.24648787	0.0357599	0.0063857	0.001277139
1706	25	53033006800	37	83	152	285	1128	960	5/1/2020	128664	Tier 4	Friday	61.49	summer	yes	No	Census Tract 68, King County, Washington	85.5	68	1	1.175	0.296875	0.1583333	0.0864583	0.038541667
1707	26	53033006800	0	3	22	74	363	645	5/1/2020	128664	Tier 4	Friday	54.69	fall	yes	No	Census Tract 68, King County, Washington	85.5	68	1	0.562790698	0.11472868	0.0341085	0.0046512	0
1708	27	53033006800	3	14	51	119	515	676	5/1/2020	128664	Tier 4	Friday	38.63	fall	yes	No	Census Tract 68, King County, Washington	85.5	68	1	0.76183432	0.1760355	0.0754438	0.0207101	0.00443787
1709	28	53033006800	0	3	24	102	515	654	5/1/2020	128664	Tier 4	Friday	43.42	winter	yes	No	Census Tract 68, King County, Washington	85.5	68	1	0.787461774	0.1559633	0.0366972	0.0045872	0
1710	29	53033006800	4	21	74	228	906	930	5/1/2020	128664	Tier 4	Friday	44.83	winter	yes	No	Census Tract 68, King County, Washington	85.5	68	1	0.974193548	0.24516129	0.0795699	0.0225806	0.004301075
1711	30	53033006800	16	34	69	194	778	818	5/1/2020	128664	Tier 4	Wednesday	46	winter	yes	No	Census Tract 68, King County, Washington	85.5	68	1	0.951100244	0.23716381	0.0843521	0.0415648	0.019559902
1712	31	53033006800	45	63	101	189	962	639	5/1/2020	128664	Tier 4	Friday	51.34	spring	yes	No	Census Tract 68, King County, Washington	85.5	68	1	1.505477308	0.29577465	0.1580595	0.0985915	0.070422535
1713	32	53033006800	32	57	117	246	873	753	5/1/2020	128664	Tier 4	Friday	64.06	summer	yes	No	Census Tract 68, King County, Washington	85.5	68	1	1.15936255	0.32669323	0.1553785	0.0756972	0.04249668
1714	33	53033006800	4	11	20	52	201	228	5/1/2020	128664	Tier 4	Friday	40.83	fall	yes	No	Census Tract 68, King County, Washington	85.5	68	1	0.881578947	0.22807018	0.0877193	0.0482456	0.01754386
1715	34	53033006800	2	13	71	183	681	738	5/1/2020	128664	Tier 4	Friday	50.63	winter	yes	No	Census Tract 68, King County, Washington	85.5	68	1	0.922764228	0.24796748	0.096206	0.0176152	0.002710027
1716	35	53033006800	13	32	104	414	1443	1362	5/1/2020	128664	Tier 4	Friday	66.79	spring	yes	No	Census Tract 68, King County, Washington	85.5	68	1	1.059471366	0.30396476	0.0763583	0.0234949	0.009544787
1717	36	53033006800	35	51	112	258	1098	770	5/1/2020	128664	Tier 4	Friday	61.83	summer	yes	No	Census Tract 68, King County, Washington	85.5	68	1	1.425974026	0.33506494	0.1454545	0.0662338	0.045454546
1718	37	53033006800	70	101	166	295	1258	642	5/1/2020	128664	Tier 4	Sunday	64.54	summer	yes	Yes	Census Tract 68, King County, Washington	85.5	68	1	1.959501558	0.45950156	0.258567	0.1573209	0.109034268
1719	13	53033006900	0	0	0	16	76	85	12/4/2020	130524	Tier 4	Friday	44.92	fall	no	No	Census Tract 69, King County, Washington	85.8	69	1	0.894117647	0.18823529	0	0	0
1720	14	53033006900	0	0	0	2	9	42	12/4/2020	130524	Tier 4	Wednesday	44.87	winter	no	No	Census Tract 69, King County, Washington	85.8	69	1	0.214285714	0.04761905	0	0	0
1721	18	53033006900	5	15	22	37	147	199	12/4/2020	130524	Tier 4	Friday	46.7	spring	no	No	Census Tract 69, King County, Washington	85.8	69	1	0.738693467	0.18592965	0.1105528	0.0753769	0.025125628
1722	19	53033006900	0	0	1	7	55	193	12/4/2020	130524	Tier 4	Friday	64.83	spring	yes	No	Census Tract 69, King County, Washington	85.8	69	1	0.284974093	0.03626943	0.0051813	0	0
1723	20	53033006900	7	8	18	43	185	452	12/4/2020	130524	Tier 4	Friday	51.8	spring	yes	No	Census Tract 69, King County, Washington	85.8	69	1	0.409292035	0.09513274	0.039823	0.0176991	0.015486726
1724	25	53033006900	1	27	61	143	489	256	12/4/2020	130524	Tier 4	Friday	61.49	summer	yes	No	Census Tract 69, King County, Washington	85.8	69	1	1.91015625	0.55859375	0.2382813	0.1054688	0.00390625
1725	1	53033007000	5	9	23	59	230	312	5/1/2020	69375	Tier 2	Friday	55.16	spring	no	No	Census Tract 70, King County, Washington	77.2	70	1	0.737179487	0.18910256	0.0737179	0.0288462	0.016025641
1726	2	53033007000	36	48	65	144	757	804	5/1/2020	69375	Tier 2	Friday	67.04	spring	no	No	Census Tract 70, King County, Washington	77.2	70	1	0.941542289	0.17910448	0.0808458	0.0597015	0.044776119
1727	3	53033007000	21	49	119	206	834	722	5/1/2020	69375	Tier 2	Sunday	76.8	spring	no	Yes	Census Tract 70, King County, Washington	77.2	70	1	1.155124654	0.28531856	0.1648199	0.067867	0.029085873
1728	4	53033007000	10	43	96	242	977	703	5/1/2020	69375	Tier 2	Friday	67.79	spring	no	No	Census Tract 70, King County, Washington	77.2	70	1	1.389758179	0.34423898	0.1365576	0.0611664	0.014224751
1729	5	53033007000	0	0	0	8	71	617	5/1/2020	69375	Tier 2	Thursday	64.52	spring	no	No	Census Tract 70, King County, Washington	77.2	70	1	0.115072934	0.01296596	0	0	0
1730	6	53033007000	30	87	181	320	1275	719	5/1/2020	69375	Tier 2	Friday	68.88	summer	no	No	Census Tract 70, King County, Washington	77.2	70	1	1.773296245	0.44506259	0.2517385	0.1210014	0.041724618
1731	7	53033007000	4	26	101	369	1241	717	5/1/2020	69375	Tier 2	Friday	61.72	summer	no	No	Census Tract 70, King County, Washington	77.2	70	1	1.730822873	0.51464435	0.1408647	0.0362622	0.005578801
1732	8	53033007000	3	28	81	234	983	757	5/1/2020	69375	Tier 2	Sunday	73.42	summer	no	Yes	Census Tract 70, King County, Washington	77.2	70	1	1.298546896	0.30911493	0.1070013	0.0369881	0.003963012
1733	9	53033007000	25	64	117	280	1008	616	5/1/2020	69375	Tier 2	Friday	68.75	summer	no	No	Census Tract 70, King County, Washington	77.2	70	1	1.636363636	0.45454545	0.1899351	0.1038961	0.040584416
1734	10	53033007000	51	79	120	206	1021	766	5/1/2020	69375	Tier 2	Wednesday	58.75	fall	no	No	Census Tract 70, King County, Washington	77.2	70	1	1.332898172	0.2689295	0.156658	0.1031332	0.066579635
1735	12	53033007000	50	76	139	289	1134	763	5/1/2020	69375	Tier 2	Saturday	47.21	fall	no	Yes	Census Tract 70, King County, Washington	77.2	70	1	1.486238532	0.37876802	0.1821756	0.0996068	0.0655308
1736	13	53033007000	4	27	47	120	568	697	5/1/2020	69375	Tier 2	Friday	44.92	fall	no	No	Census Tract 70, King County, Washington	77.2	70	1	0.81492109	0.17216643	0.0674319	0.0387374	0.005738881
1737	14	53033007000	4	10	37	126	554	651	5/1/2020	69375	Tier 2	Wednesday	44.87	winter	no	No	Census Tract 70, King County, Washington	77.2	70	1	0.850998464	0.19354839	0.0568356	0.015361	0.006144393
1738	15	53033007000	3	13	48	140	546	705	5/1/2020	69375	Tier 2	Tuesday	39.28	winter	no	No	Census Tract 70, King County, Washington	77.2	70	1	0.774468085	0.19858156	0.0680851	0.0184397	0.004255319
1739	16	53033007000	7	16	40	98	438	736	5/1/2020	69375	Tier 2	Wednesday	37.65	winter	no	No	Census Tract 70, King County, Washington	77.2	70	1	0.595108696	0.13315217	0.0543478	0.0217391	0.00951087
1740	17	53033007000	0	3	14	100	525	723	5/1/2020	69375	Tier 2	Wednesday	46.75	winter	no	No	Census Tract 70, King County, Washington	77.2	70	1	0.726141079	0.13831259	0.0193638	0.0041494	0
1741	18	53033007000	10	37	104	177	741	703	5/1/2020	69375	Tier 2	Friday	46.7	spring	no	No	Census Tract 70, King County, Washington	77.2	70	1	1.054054054	0.25177809	0.1479374	0.0526316	0.014224751
1742	19	53033007000	7	45	85	222	849	761	5/1/2020	69375	Tier 2	Friday	64.83	spring	yes	No	Census Tract 70, King County, Washington	77.2	70	1	1.115637319	0.29172142	0.1116951	0.0591327	0.009198423
1743	20	53033007000	10	27	57	196	722	917	5/1/2020	69375	Tier 2	Friday	51.8	spring	yes	No	Census Tract 70, King County, Washington	77.2	70	1	0.787350055	0.21374046	0.0621592	0.0294438	0.010905125
1744	21	53033007000	22	50	92	192	848	839	5/1/2020	69375	Tier 2	Friday	64.08	spring	yes	No	Census Tract 70, King County, Washington	77.2	70	1	1.010727056	0.22884386	0.1096544	0.0595948	0.026221693
1745	22	53033007000	16	27	59	144	636	638	5/1/2020	69375	Tier 2	Sunday	70.04	spring	yes	Yes	Census Tract 70, King County, Washington	77.2	70	1	0.996865204	0.22570533	0.0924765	0.0423197	0.02507837
1746	23	53033007000	1	6	22	134	646	874	5/1/2020	69375	Tier 2	Friday	66.13	summer	yes	No	Census Tract 70, King County, Washington	77.2	70	1	0.739130435	0.15331808	0.0251716	0.006865	0.001144165
1747	24	53033007000	29	51	98	243	1007	784	5/1/2020	69375	Tier 2	Friday	59.62	summer	yes	No	Census Tract 70, King County, Washington	77.2	70	1	1.284438776	0.30994898	0.125	0.065051	0.036989796
1748	25	53033007000	12	45	92	185	762	736	5/1/2020	69375	Tier 2	Friday	61.49	summer	yes	No	Census Tract 70, King County, Washington	77.2	70	1	1.035326087	0.2513587	0.125	0.0611413	0.016304348
1749	26	53033007000	0	3	30	109	481	717	5/1/2020	69375	Tier 2	Friday	54.69	fall	yes	No	Census Tract 70, King County, Washington	77.2	70	1	0.670850767	0.15202232	0.041841	0.0041841	0
1750	27	53033007000	4	16	56	135	694	823	5/1/2020	69375	Tier 2	Friday	38.63	fall	yes	No	Census Tract 70, King County, Washington	77.2	70	1	0.843256379	0.16403402	0.0680437	0.0194411	0.004860267
1751	28	53033007000	29	38	66	193	851	763	5/1/2020	69375	Tier 2	Friday	43.42	winter	yes	No	Census Tract 70, King County, Washington	77.2	70	1	1.115334207	0.25294889	0.0865007	0.0498034	0.038007864
1752	29	53033007000	28	56	134	275	1226	896	5/1/2020	69375	Tier 2	Friday	44.83	winter	yes	No	Census Tract 70, King County, Washington	77.2	70	1	1.368303571	0.30691964	0.1495536	0.0625	0.03125
1753	30	53033007000	11	27	66	209	810	734	5/1/2020	69375	Tier 2	Wednesday	46	winter	yes	No	Census Tract 70, King County, Washington	77.2	70	1	1.103542234	0.28474114	0.0899183	0.0367847	0.014986376
1754	31	53033007000	25	35	105	224	887	781	5/1/2020	69375	Tier 2	Friday	51.34	spring	yes	No	Census Tract 70, King County, Washington	77.2	70	1	1.135723431	0.28681178	0.134443	0.0448143	0.032010243
1755	32	53033007000	24	48	104	281	1135	944	5/1/2020	69375	Tier 2	Friday	64.06	summer	yes	No	Census Tract 70, King County, Washington	77.2	70	1	1.202330508	0.29766949	0.1101695	0.0508475	0.025423729
1756	33	53033007000	8	14	33	63	259	348	5/1/2020	69375	Tier 2	Friday	40.83	fall	yes	No	Census Tract 70, King County, Washington	77.2	70	1	0.744252874	0.18103448	0.0948276	0.0402299	0.022988506
1757	34	53033007000	5	18	60	132	669	788	5/1/2020	69375	Tier 2	Friday	50.63	winter	yes	No	Census Tract 70, King County, Washington	77.2	70	1	0.848984772	0.16751269	0.0761421	0.0228426	0.006345178
1758	35	53033007000	10	24	62	162	615	769	5/1/2020	69375	Tier 2	Friday	66.79	spring	yes	No	Census Tract 70, King County, Washington	77.2	70	1	0.799739922	0.2106632	0.0806242	0.0312094	0.013003901
1759	36	53033007000	23	63	146	303	1152	850	5/1/2020	69375	Tier 2	Friday	61.83	summer	yes	No	Census Tract 70, King County, Washington	77.2	70	1	1.355294118	0.35647059	0.1717647	0.0741176	0.027058824
1760	37	53033007000	24	46	110	240	941	817	5/1/2020	69375	Tier 2	Sunday	64.54	summer	yes	Yes	Census Tract 70, King County, Washington	77.2	70	1	1.151774786	0.29375765	0.1346389	0.0563035	0.029375765
1761	1	53033007100	7	14	32	79	342	481	5/1/2020	86810	Tier 3	Friday	55.16	spring	no	No	Census Tract 71, King County, Washington	63.1	71	1	0.711018711	0.16424116	0.0665281	0.029106	0.014553015
1762	2	53033007100	41	94	241	551	2027	1652	5/1/2020	86810	Tier 3	Friday	67.04	spring	no	No	Census Tract 71, King County, Washington	63.1	71	1	1.226997579	0.33353511	0.1458838	0.0569007	0.024818402
1763	3	53033007100	21	47	127	435	1808	2740	5/1/2020	86810	Tier 3	Sunday	76.8	spring	no	Yes	Census Tract 71, King County, Washington	63.1	71	1	0.659854015	0.15875912	0.0463504	0.0171533	0.007664234
1764	4	53033007100	71	144	273	554	2371	1252	5/1/2020	86810	Tier 3	Friday	67.79	spring	no	No	Census Tract 71, King County, Washington	63.1	71	1	1.893769968	0.44249201	0.2180511	0.115016	0.056709265
1765	5	53033007100	72	153	254	456	1975	1146	5/1/2020	86810	Tier 3	Thursday	64.52	spring	no	No	Census Tract 71, King County, Washington	63.1	71	1	1.723385689	0.39790576	0.2216405	0.1335079	0.062827225
1766	6	53033007100	51	107	234	507	2133	1225	5/1/2020	86810	Tier 3	Friday	68.88	summer	no	No	Census Tract 71, King County, Washington	63.1	71	1	1.74122449	0.41387755	0.1910204	0.0873469	0.041632653
1767	7	53033007100	55	141	349	748	2749	1271	5/1/2020	86810	Tier 3	Friday	61.72	summer	no	No	Census Tract 71, King County, Washington	63.1	71	1	2.162863887	0.58851298	0.2745869	0.1109363	0.043273013
1768	8	53033007100	54	156	364	673	2463	1179	5/1/2020	86810	Tier 3	Sunday	73.42	summer	no	Yes	Census Tract 71, King County, Washington	63.1	71	1	2.089058524	0.57082273	0.3087362	0.1323155	0.045801527
1769	9	53033007100	82	195	410	740	2813	1218	5/1/2020	86810	Tier 3	Friday	68.75	summer	no	No	Census Tract 71, King County, Washington	63.1	71	1	2.30952381	0.60755337	0.3366174	0.1600985	0.067323481
1770	10	53033007100	26	63	178	410	1647	1363	5/1/2020	86810	Tier 3	Wednesday	58.75	fall	no	No	Census Tract 71, King County, Washington	63.1	71	1	1.208363903	0.30080704	0.1305943	0.0462216	0.019075569
1771	12	53033007100	41	77	160	358	1428	1213	5/1/2020	86810	Tier 3	Saturday	47.21	fall	no	Yes	Census Tract 71, King County, Washington	63.1	71	1	1.177246496	0.29513603	0.1319044	0.063479	0.033800495
1772	13	53033007100	60	107	235	496	2065	1457	5/1/2020	86810	Tier 3	Friday	44.92	fall	no	No	Census Tract 71, King County, Washington	63.1	71	1	1.417295813	0.34042553	0.1612903	0.0734386	0.041180508
1773	14	53033007100	16	62	124	295	1306	1326	5/1/2020	86810	Tier 3	Wednesday	44.87	winter	no	No	Census Tract 71, King County, Washington	63.1	71	1	0.984917044	0.2224736	0.0935143	0.0467572	0.012066365
1774	15	53033007100	7	26	80	220	1093	1358	5/1/2020	86810	Tier 3	Tuesday	39.28	winter	no	No	Census Tract 71, King County, Washington	63.1	71	1	0.804860088	0.16200295	0.0589102	0.0191458	0.005154639
1775	16	53033007100	35	66	149	283	1281	1362	5/1/2020	86810	Tier 3	Wednesday	37.65	winter	no	No	Census Tract 71, King County, Washington	63.1	71	1	0.940528634	0.20778267	0.1093979	0.0484581	0.025697504
1776	17	53033007100	61	111	231	463	1911	1265	5/1/2020	86810	Tier 3	Wednesday	46.75	winter	no	No	Census Tract 71, King County, Washington	63.1	71	1	1.510671937	0.36600791	0.1826087	0.087747	0.048221344
1777	18	53033007100	25	59	148	365	1482	1446	5/1/2020	86810	Tier 3	Friday	46.7	spring	no	No	Census Tract 71, King County, Washington	63.1	71	1	1.024896266	0.25242047	0.1023513	0.0408022	0.017289073
1778	19	53033007100	67	126	227	431	1805	1357	5/1/2020	86810	Tier 3	Friday	64.83	spring	yes	No	Census Tract 71, King County, Washington	63.1	71	1	1.330140015	0.31761238	0.1672808	0.0928519	0.049373618
1779	20	53033007100	54	96	168	388	1616	1399	5/1/2020	86810	Tier 3	Friday	51.8	spring	yes	No	Census Tract 71, King County, Washington	63.1	71	1	1.155110793	0.27734096	0.1200858	0.0686204	0.038598999
1780	21	53033007100	97	167	275	541	2215	1398	5/1/2020	86810	Tier 3	Friday	64.08	spring	yes	No	Census Tract 71, King County, Washington	63.1	71	1	1.584406295	0.3869814	0.1967096	0.1194564	0.069384836
1781	22	53033007100	58	123	206	434	1753	1557	5/1/2020	86810	Tier 3	Sunday	70.04	spring	yes	Yes	Census Tract 71, King County, Washington	63.1	71	1	1.125883109	0.27874117	0.1323057	0.0789981	0.037251124
1782	23	53033007100	135	203	344	703	3050	1640	5/1/2020	86810	Tier 3	Friday	66.13	summer	yes	No	Census Tract 71, King County, Washington	63.1	71	1	1.859756098	0.42865854	0.2097561	0.1237805	0.082317073
1783	24	53033007100	108	195	373	742	2868	1504	5/1/2020	86810	Tier 3	Friday	59.62	summer	yes	No	Census Tract 71, King County, Washington	63.1	71	1	1.906914894	0.49335106	0.2480053	0.1296543	0.071808511
1784	25	53033007100	172	285	482	839	3383	1478	5/1/2020	86810	Tier 3	Friday	61.49	summer	yes	No	Census Tract 71, King County, Washington	63.1	71	1	2.288903924	0.567659	0.3261164	0.1928281	0.116373478
1785	26	53033007100	77	158	289	557	2345	1629	5/1/2020	86810	Tier 3	Friday	54.69	fall	yes	No	Census Tract 71, King County, Washington	63.1	71	1	1.439533456	0.34192756	0.1774095	0.096992	0.047268263
1786	27	53033007100	69	126	266	513	2153	1394	5/1/2020	86810	Tier 3	Friday	38.63	fall	yes	No	Census Tract 71, King County, Washington	63.1	71	1	1.544476327	0.36800574	0.1908178	0.0903874	0.049497848
1787	28	53033007100	37	75	177	463	1789	1326	5/1/2020	86810	Tier 3	Friday	43.42	winter	yes	No	Census Tract 71, King County, Washington	63.1	71	1	1.349170437	0.34917044	0.1334842	0.0565611	0.027903469
1788	29	53033007100	35	69	165	379	1510	1209	5/1/2020	86810	Tier 3	Friday	44.83	winter	yes	No	Census Tract 71, King County, Washington	63.1	71	1	1.248966088	0.31348222	0.1364764	0.057072	0.028949545
1789	30	53033007100	67	132	259	572	2205	1407	5/1/2020	86810	Tier 3	Wednesday	46	winter	yes	No	Census Tract 71, King County, Washington	63.1	71	1	1.567164179	0.40653873	0.1840796	0.0938166	0.047619048
1790	31	53033007100	78	158	292	543	2219	1337	5/1/2020	86810	Tier 3	Friday	51.34	spring	yes	No	Census Tract 71, King County, Washington	63.1	71	1	1.659685864	0.40613313	0.2183994	0.118175	0.058339566
1791	32	53033007100	110	202	305	483	2001	1063	5/1/2020	86810	Tier 3	Friday	64.06	summer	yes	No	Census Tract 71, King County, Washington	63.1	71	1	1.882408278	0.45437441	0.2869238	0.1900282	0.103480715
1792	33	53033007100	9	23	47	113	503	447	5/1/2020	86810	Tier 3	Friday	40.83	fall	yes	No	Census Tract 71, King County, Washington	63.1	71	1	1.125279642	0.25279642	0.1051454	0.0514541	0.020134228
1793	34	53033007100	66	170	295	668	2660	1562	5/1/2020	86810	Tier 3	Friday	50.63	winter	yes	No	Census Tract 71, King County, Washington	63.1	71	1	1.702944942	0.42765685	0.1888604	0.1088348	0.042253521
1794	35	53033007100	134	216	395	666	2785	1452	5/1/2020	86810	Tier 3	Friday	66.79	spring	yes	No	Census Tract 71, King County, Washington	63.1	71	1	1.918044077	0.45867769	0.2720386	0.1487603	0.092286501
1795	36	53033007100	84	124	238	412	1612	1495	5/1/2020	86810	Tier 3	Friday	61.83	summer	yes	No	Census Tract 71, King County, Washington	63.1	71	1	1.07826087	0.27558528	0.1591973	0.0829431	0.056187291
1796	37	53033007100	308	433	594	907	4703	1515	5/1/2020	86810	Tier 3	Sunday	64.54	summer	yes	Yes	Census Tract 71, King County, Washington	63.1	71	1	3.104290429	0.59867987	0.3920792	0.2858086	0.20330033
1797	1	53033007200	10	26	41	83	335	207	5/1/2020	117908	Tier 4	Friday	55.16	spring	no	No	Census Tract 72, King County, Washington	56.2	72	1	1.618357488	0.40096618	0.1980676	0.1256039	0.048309179
1798	2	53033007200	56	105	196	420	1731	1068	5/1/2020	117908	Tier 4	Friday	67.04	spring	no	No	Census Tract 72, King County, Washington	56.2	72	1	1.620786517	0.39325843	0.1835206	0.0983146	0.052434457
1799	3	53033007200	9	34	65	130	524	626	5/1/2020	117908	Tier 4	Sunday	76.8	spring	no	Yes	Census Tract 72, King County, Washington	56.2	72	1	0.837060703	0.20766773	0.1038339	0.0543131	0.014376997
1800	4	53033007200	76	148	260	454	1725	585	5/1/2020	117908	Tier 4	Friday	67.79	spring	no	No	Census Tract 72, King County, Washington	56.2	72	1	2.948717949	0.77606838	0.4444444	0.2529915	0.12991453
1801	5	53033007200	105	163	278	512	2124	597	5/1/2020	117908	Tier 4	Thursday	64.52	spring	no	No	Census Tract 72, King County, Washington	56.2	72	1	3.557788945	0.85762144	0.4656616	0.2730318	0.175879397
1802	6	53033007200	119	207	347	552	2273	718	5/1/2020	117908	Tier 4	Friday	68.88	summer	no	No	Census Tract 72, King County, Washington	56.2	72	1	3.165738162	0.76880223	0.4832869	0.2883008	0.165738162
1803	7	53033007200	111	195	319	479	2073	617	5/1/2020	117908	Tier 4	Friday	61.72	summer	no	No	Census Tract 72, King County, Washington	56.2	72	1	3.359805511	0.77633712	0.5170178	0.3160454	0.179902755
1804	8	53033007200	59	123	259	476	1785	651	5/1/2020	117908	Tier 4	Sunday	73.42	summer	no	Yes	Census Tract 72, King County, Washington	56.2	72	1	2.741935484	0.7311828	0.3978495	0.1889401	0.0906298
1805	9	53033007200	112	158	254	435	1885	619	5/1/2020	117908	Tier 4	Friday	68.75	summer	no	No	Census Tract 72, King County, Washington	56.2	72	1	3.045234249	0.70274637	0.4103393	0.2552504	0.180936995
1806	10	53033007200	95	127	220	309	1508	595	5/1/2020	117908	Tier 4	Wednesday	58.75	fall	no	No	Census Tract 72, King County, Washington	56.2	72	1	2.534453782	0.51932773	0.3697479	0.2134454	0.159663866
1807	12	53033007200	85	138	257	511	1912	774	5/1/2020	117908	Tier 4	Saturday	47.21	fall	no	Yes	Census Tract 72, King County, Washington	56.2	72	1	2.470284238	0.66020672	0.3320413	0.1782946	0.109819121
1808	13	53033007200	77	130	208	368	1632	749	5/1/2020	117908	Tier 4	Friday	44.92	fall	no	No	Census Tract 72, King County, Washington	56.2	72	1	2.178905207	0.49132176	0.2777036	0.1735648	0.102803738
1809	14	53033007200	77	139	212	311	1412	691	5/1/2020	117908	Tier 4	Wednesday	44.87	winter	no	No	Census Tract 72, King County, Washington	56.2	72	1	2.04341534	0.45007236	0.3068017	0.2011577	0.111432706
1810	15	53033007200	77	99	166	288	1302	582	5/1/2020	117908	Tier 4	Tuesday	39.28	winter	no	No	Census Tract 72, King County, Washington	56.2	72	1	2.237113402	0.49484536	0.2852234	0.1701031	0.132302406
1811	16	53033007200	29	57	116	271	963	523	5/1/2020	117908	Tier 4	Wednesday	37.65	winter	no	No	Census Tract 72, King County, Washington	56.2	72	1	1.841300191	0.51816444	0.2217973	0.1089866	0.055449331
1812	17	53033007200	53	126	246	416	1527	607	5/1/2020	117908	Tier 4	Wednesday	46.75	winter	no	No	Census Tract 72, King County, Washington	56.2	72	1	2.515650741	0.68533773	0.4052718	0.2075783	0.087314662
1813	18	53033007200	50	117	212	361	1301	532	5/1/2020	117908	Tier 4	Friday	46.7	spring	no	No	Census Tract 72, King County, Washington	56.2	72	1	2.445488722	0.67857143	0.3984962	0.2199248	0.093984962
1814	19	53033007200	96	145	201	298	1349	632	5/1/2020	117908	Tier 4	Friday	64.83	spring	yes	No	Census Tract 72, King County, Washington	56.2	72	1	2.134493671	0.47151899	0.318038	0.2294304	0.151898734
1815	20	53033007200	119	195	328	534	2184	792	5/1/2020	117908	Tier 4	Friday	51.8	spring	yes	No	Census Tract 72, King County, Washington	56.2	72	1	2.757575758	0.67424242	0.4141414	0.2462121	0.150252525
1816	21	53033007200	179	242	364	525	2439	760	5/1/2020	117908	Tier 4	Friday	64.08	spring	yes	No	Census Tract 72, King County, Washington	56.2	72	1	3.209210526	0.69078947	0.4789474	0.3184211	0.235526316
1817	22	53033007200	94	162	311	523	2074	703	5/1/2020	117908	Tier 4	Sunday	70.04	spring	yes	Yes	Census Tract 72, King County, Washington	56.2	72	1	2.950213371	0.74395448	0.4423898	0.230441	0.13371266
1818	23	53033007200	252	423	604	902	3949	1354	5/1/2020	117908	Tier 4	Friday	66.13	summer	yes	No	Census Tract 72, King County, Washington	56.2	72	1	2.916543575	0.6661743	0.4460857	0.3124077	0.186115214
1819	24	53033007200	238	324	426	595	2936	844	5/1/2020	117908	Tier 4	Friday	59.62	summer	yes	No	Census Tract 72, King County, Washington	56.2	72	1	3.478672986	0.7049763	0.5047393	0.3838863	0.281990521
1820	25	53033007200	46	77	136	269	1108	495	5/1/2020	117908	Tier 4	Friday	61.49	summer	yes	No	Census Tract 72, King County, Washington	56.2	72	1	2.238383838	0.54343434	0.2747475	0.1555556	0.092929293
1821	26	53033007200	111	174	295	513	2077	819	5/1/2020	117908	Tier 4	Friday	54.69	fall	yes	No	Census Tract 72, King County, Washington	56.2	72	1	2.536019536	0.62637363	0.3601954	0.2124542	0.135531136
1822	27	53033007200	23	55	96	190	843	537	5/1/2020	117908	Tier 4	Friday	38.63	fall	yes	No	Census Tract 72, King County, Washington	56.2	72	1	1.569832402	0.3538175	0.1787709	0.1024209	0.04283054
1823	28	53033007200	89	158	265	464	1805	717	5/1/2020	117908	Tier 4	Friday	43.42	winter	yes	No	Census Tract 72, King County, Washington	56.2	72	1	2.517433752	0.64714086	0.3695955	0.2203626	0.124128312
1824	29	53033007200	246	316	428	614	2936	834	5/1/2020	117908	Tier 4	Friday	44.83	winter	yes	No	Census Tract 72, King County, Washington	56.2	72	1	3.520383693	0.73621103	0.5131894	0.3788969	0.294964029
1825	30	53033007200	66	103	163	268	1221	463	5/1/2020	117908	Tier 4	Wednesday	46	winter	yes	No	Census Tract 72, King County, Washington	56.2	72	1	2.637149028	0.57883369	0.3520518	0.2224622	0.142548596
1826	31	53033007200	122	181	281	427	1985	687	5/1/2020	117908	Tier 4	Friday	51.34	spring	yes	No	Census Tract 72, King County, Washington	56.2	72	1	2.88937409	0.62154294	0.4090247	0.2634643	0.177583697
1827	32	53033007200	292	441	671	996	4291	1272	5/1/2020	117908	Tier 4	Friday	64.06	summer	yes	No	Census Tract 72, King County, Washington	56.2	72	1	3.373427673	0.78301887	0.5275157	0.3466981	0.229559748
1828	33	53033007200	19	27	51	88	341	139	5/1/2020	117908	Tier 4	Friday	40.83	fall	yes	No	Census Tract 72, King County, Washington	56.2	72	1	2.45323741	0.63309353	0.3669065	0.1942446	0.136690648
1829	34	53033007200	100	180	278	428	1781	773	5/1/2020	117908	Tier 4	Friday	50.63	winter	yes	No	Census Tract 72, King County, Washington	56.2	72	1	2.304010349	0.55368693	0.3596378	0.232859	0.129366106
1830	35	53033007200	125	173	220	365	1799	663	5/1/2020	117908	Tier 4	Friday	66.79	spring	yes	No	Census Tract 72, King County, Washington	56.2	72	1	2.713423831	0.5505279	0.331825	0.2609351	0.188536953
1831	36	53033007200	241	332	450	608	3155	957	5/1/2020	117908	Tier 4	Friday	61.83	summer	yes	No	Census Tract 72, King County, Washington	56.2	72	1	3.296760711	0.6353187	0.4702194	0.3469175	0.251828631
1832	37	53033007200	146	159	210	298	1654	498	5/1/2020	117908	Tier 4	Sunday	64.54	summer	yes	Yes	Census Tract 72, King County, Washington	56.2	72	1	3.321285141	0.59839357	0.4216867	0.3192771	0.293172691
1833	1	53033007300	2	15	35	86	407	480	5/1/2020	92656	Tier 3	Friday	55.16	spring	no	No	Census Tract 73, King County, Washington	56.6	73	1	0.847916667	0.17916667	0.0729167	0.03125	0.004166667
1834	2	53033007300	2	9	46	220	1169	1515	5/1/2020	92656	Tier 3	Friday	67.04	spring	no	No	Census Tract 73, King County, Washington	56.6	73	1	0.771617162	0.14521452	0.030363	0.0059406	0.001320132
1835	3	53033007300	5	9	32	184	958	1988	5/1/2020	92656	Tier 3	Sunday	76.8	spring	no	Yes	Census Tract 73, King County, Washington	56.6	73	1	0.481891348	0.09255533	0.0160966	0.0045272	0.002515091
1836	4	53033007300	19	78	237	630	2501	1836	5/1/2020	92656	Tier 3	Friday	67.79	spring	no	No	Census Tract 73, King County, Washington	56.6	73	1	1.362200436	0.34313725	0.129085	0.0424837	0.010348584
1837	5	53033007300	16	47	163	481	2229	1933	5/1/2020	92656	Tier 3	Thursday	64.52	spring	no	No	Census Tract 73, King County, Washington	56.6	73	1	1.15312985	0.24883601	0.0843249	0.0243145	0.008277289
1838	6	53033007300	21	74	190	563	2387	1936	5/1/2020	92656	Tier 3	Friday	68.88	summer	no	No	Census Tract 73, King County, Washington	56.6	73	1	1.232954545	0.29080579	0.0981405	0.0382231	0.010847107
1839	7	53033007300	45	125	344	761	3156	1972	5/1/2020	92656	Tier 3	Friday	61.72	summer	no	No	Census Tract 73, King County, Washington	56.6	73	1	1.60040568	0.38590264	0.1744422	0.0633874	0.022819473
1840	8	53033007300	39	79	190	516	2322	1977	5/1/2020	92656	Tier 3	Sunday	73.42	summer	no	Yes	Census Tract 73, King County, Washington	56.6	73	1	1.174506829	0.26100152	0.0961052	0.0399595	0.019726859
1841	9	53033007300	9	44	124	556	2424	2006	5/1/2020	92656	Tier 3	Friday	68.75	summer	no	No	Census Tract 73, King County, Washington	56.6	73	1	1.208374875	0.27716849	0.0618146	0.0219342	0.00448654
1842	10	53033007300	14	39	104	347	1510	1960	5/1/2020	92656	Tier 3	Wednesday	58.75	fall	no	No	Census Tract 73, King County, Washington	56.6	73	1	0.770408163	0.17704082	0.0530612	0.019898	0.007142857
1843	12	53033007300	34	83	182	397	1725	2156	5/1/2020	92656	Tier 3	Saturday	47.21	fall	no	Yes	Census Tract 73, King County, Washington	56.6	73	1	0.800092764	0.18413729	0.0844156	0.0384972	0.015769944
1844	13	53033007300	4	22	79	213	1075	1470	5/1/2020	92656	Tier 3	Friday	44.92	fall	no	No	Census Tract 73, King County, Washington	56.6	73	1	0.731292517	0.14489796	0.0537415	0.014966	0.002721088
1845	14	53033007300	24	49	119	365	1633	2304	5/1/2020	92656	Tier 3	Wednesday	44.87	winter	no	No	Census Tract 73, King County, Washington	56.6	73	1	0.708767361	0.15842014	0.0516493	0.0212674	0.010416667
1846	15	53033007300	9	34	76	256	1280	2160	5/1/2020	92656	Tier 3	Tuesday	39.28	winter	no	No	Census Tract 73, King County, Washington	56.6	73	1	0.592592593	0.11851852	0.0351852	0.0157407	0.004166667
1847	16	53033007300	25	47	105	332	1453	2308	5/1/2020	92656	Tier 3	Wednesday	37.65	winter	no	No	Census Tract 73, King County, Washington	56.6	73	1	0.629549393	0.14384749	0.0454939	0.020364	0.010831889
1848	17	53033007300	39	75	162	401	1918	2151	5/1/2020	92656	Tier 3	Wednesday	46.75	winter	no	No	Census Tract 73, King County, Washington	56.6	73	1	0.891678289	0.18642492	0.0753138	0.0348675	0.018131102
1849	18	53033007300	54	92	205	589	2514	2147	5/1/2020	92656	Tier 3	Friday	46.7	spring	no	No	Census Tract 73, King County, Washington	56.6	73	1	1.17093619	0.27433628	0.0954821	0.0428505	0.025151374
1850	19	53033007300	37	124	261	610	2671	2864	5/1/2020	92656	Tier 3	Friday	64.83	spring	yes	No	Census Tract 73, King County, Washington	56.6	73	1	0.932611732	0.21298883	0.0911313	0.0432961	0.012918994
1851	20	53033007300	33	79	189	510	2006	1758	5/1/2020	92656	Tier 3	Friday	51.8	spring	yes	No	Census Tract 73, King County, Washington	56.6	73	1	1.141069397	0.29010239	0.1075085	0.0449374	0.018771331
1852	21	53033007300	72	116	198	492	2486	2318	5/1/2020	92656	Tier 3	Friday	64.08	spring	yes	No	Census Tract 73, King County, Washington	56.6	73	1	1.072476273	0.21225194	0.0854185	0.0500431	0.03106126
1853	22	53033007300	106	165	261	502	2289	2018	5/1/2020	92656	Tier 3	Sunday	70.04	spring	yes	Yes	Census Tract 73, King County, Washington	56.6	73	1	1.134291378	0.24876115	0.129336	0.0817641	0.052527255
1854	23	53033007300	166	297	526	1024	4527	3902	5/1/2020	92656	Tier 3	Friday	66.13	summer	yes	No	Census Tract 73, King County, Washington	56.6	73	1	1.16017427	0.26242952	0.1348027	0.0761148	0.042542286
1855	24	53033007300	57	139	284	597	2426	2310	5/1/2020	92656	Tier 3	Friday	59.62	summer	yes	No	Census Tract 73, King County, Washington	56.6	73	1	1.05021645	0.25844156	0.1229437	0.0601732	0.024675325
1856	25	53033007300	64	122	256	492	2323	2006	5/1/2020	92656	Tier 3	Friday	61.49	summer	yes	No	Census Tract 73, King County, Washington	56.6	73	1	1.158025922	0.24526421	0.1276171	0.0608175	0.031904287
1857	26	53033007300	32	76	201	462	1946	1957	5/1/2020	92656	Tier 3	Friday	54.69	fall	yes	No	Census Tract 73, King County, Washington	56.6	73	1	0.994379152	0.23607563	0.1027082	0.038835	0.016351559
1858	27	53033007300	33	75	203	534	2379	2550	5/1/2020	92656	Tier 3	Friday	38.63	fall	yes	No	Census Tract 73, King County, Washington	56.6	73	1	0.932941176	0.20941176	0.0796078	0.0294118	0.012941177
1859	28	53033007300	1	19	91	328	1546	2175	5/1/2020	92656	Tier 3	Friday	43.42	winter	yes	No	Census Tract 73, King County, Washington	56.6	73	1	0.710804598	0.1508046	0.0418391	0.0087356	0.00045977
1860	29	53033007300	3	18	95	351	1542	2202	5/1/2020	92656	Tier 3	Friday	44.83	winter	yes	No	Census Tract 73, King County, Washington	56.6	73	1	0.70027248	0.15940054	0.0431426	0.0081744	0.001362398
1861	30	53033007300	47	68	159	425	1895	1911	5/1/2020	92656	Tier 3	Wednesday	46	winter	yes	No	Census Tract 73, King County, Washington	56.6	73	1	0.99162742	0.22239665	0.0832025	0.0355835	0.024594453
1862	31	53033007300	8	51	168	360	1630	2267	5/1/2020	92656	Tier 3	Friday	51.34	spring	yes	No	Census Tract 73, King County, Washington	56.6	73	1	0.71901191	0.15880018	0.0741067	0.0224967	0.003528893
1863	32	53033007300	34	106	268	606	2628	2227	5/1/2020	92656	Tier 3	Friday	64.06	summer	yes	No	Census Tract 73, King County, Washington	56.6	73	1	1.180062865	0.27211495	0.1203413	0.0475977	0.015267176
1864	33	53033007300	4	18	53	123	551	596	5/1/2020	92656	Tier 3	Friday	40.83	fall	yes	No	Census Tract 73, King County, Washington	56.6	73	1	0.924496644	0.20637584	0.0889262	0.0302013	0.006711409
1865	34	53033007300	30	86	195	479	1981	2005	5/1/2020	92656	Tier 3	Friday	50.63	winter	yes	No	Census Tract 73, King County, Washington	56.6	73	1	0.988029925	0.23890274	0.0972569	0.0428928	0.014962594
1866	35	53033007300	53	128	237	574	2310	2170	5/1/2020	92656	Tier 3	Friday	66.79	spring	yes	No	Census Tract 73, King County, Washington	56.6	73	1	1.064516129	0.26451613	0.1092166	0.0589862	0.024423963
1867	36	53033007300	14	76	217	760	2873	2367	5/1/2020	92656	Tier 3	Friday	61.83	summer	yes	No	Census Tract 73, King County, Washington	56.6	73	1	1.213772708	0.32108154	0.0916772	0.0321082	0.00591466
1868	37	53033007300	81	122	228	424	1975	2231	5/1/2020	92656	Tier 3	Sunday	64.54	summer	yes	Yes	Census Tract 73, King County, Washington	56.6	73	1	0.88525325	0.19004931	0.1021963	0.054684	0.036306589
1869	2	53033007401	8	19	57	124	541	510	5/8/2020	78632	Tier 2	Friday	67.04	spring	no	No	Census Tract 74.01, King County, Washington	70	74.01	1	1.060784314	0.24313725	0.1117647	0.0372549	0.015686275
1870	3	53033007401	3	10	35	108	384	209	5/8/2020	78632	Tier 2	Sunday	76.8	spring	no	Yes	Census Tract 74.01, King County, Washington	70	74.01	1	1.837320574	0.51674641	0.1674641	0.0478469	0.014354067
1871	4	53033007401	11	43	121	241	853	286	5/8/2020	78632	Tier 2	Friday	67.79	spring	no	No	Census Tract 74.01, King County, Washington	70	74.01	1	2.982517483	0.84265734	0.4230769	0.1503497	0.038461539
1872	5	53033007401	5	13	50	138	551	267	5/8/2020	78632	Tier 2	Thursday	64.52	spring	no	No	Census Tract 74.01, King County, Washington	70	74.01	1	2.063670412	0.51685393	0.1872659	0.0486891	0.018726592
1873	6	53033007401	57	116	126	245	912	227	5/8/2020	78632	Tier 2	Friday	68.88	summer	no	No	Census Tract 74.01, King County, Washington	70	74.01	1	4.017621145	1.07929515	0.5550661	0.5110132	0.251101322
1874	7	53033007401	132	225	338	431	1744	289	5/8/2020	78632	Tier 2	Friday	61.72	summer	no	No	Census Tract 74.01, King County, Washington	70	74.01	1	6.034602076	1.49134948	1.1695502	0.7785467	0.456747405
1875	8	53033007401	53	87	144	228	860	218	5/8/2020	78632	Tier 2	Sunday	73.42	summer	no	Yes	Census Tract 74.01, King County, Washington	70	74.01	1	3.944954128	1.04587156	0.6605505	0.3990826	0.243119266
1876	9	53033007401	28	57	110	190	711	278	5/8/2020	78632	Tier 2	Friday	68.75	summer	no	No	Census Tract 74.01, King County, Washington	70	74.01	1	2.557553957	0.68345324	0.3956835	0.205036	0.100719425
1877	10	53033007401	23	46	94	269	920	365	5/8/2020	78632	Tier 2	Wednesday	58.75	fall	no	No	Census Tract 74.01, King County, Washington	70	74.01	1	2.520547945	0.7369863	0.2575342	0.1260274	0.063013699
1878	12	53033007401	13	28	53	121	464	242	5/8/2020	78632	Tier 2	Saturday	47.21	fall	no	Yes	Census Tract 74.01, King County, Washington	70	74.01	1	1.917355372	0.5	0.2190083	0.1157025	0.053719008
1879	13	53033007401	2	16	42	156	520	306	5/8/2020	78632	Tier 2	Friday	44.92	fall	no	No	Census Tract 74.01, King County, Washington	70	74.01	1	1.699346405	0.50980392	0.1372549	0.0522876	0.006535948
1880	14	53033007401	14	27	53	111	451	254	5/8/2020	78632	Tier 2	Wednesday	44.87	winter	no	No	Census Tract 74.01, King County, Washington	70	74.01	1	1.775590551	0.43700787	0.2086614	0.1062992	0.05511811
1881	15	53033007401	10	19	38	90	401	287	5/8/2020	78632	Tier 2	Tuesday	39.28	winter	no	No	Census Tract 74.01, King County, Washington	70	74.01	1	1.397212544	0.31358885	0.1324042	0.0662021	0.034843206
1882	16	53033007401	1	21	65	137	553	266	5/8/2020	78632	Tier 2	Wednesday	37.65	winter	no	No	Census Tract 74.01, King County, Washington	70	74.01	1	2.078947368	0.51503759	0.2443609	0.0789474	0.003759399
1883	17	53033007401	18	35	84	206	803	478	5/8/2020	78632	Tier 2	Wednesday	46.75	winter	no	No	Census Tract 74.01, King County, Washington	70	74.01	1	1.679916318	0.43096234	0.1757322	0.0732218	0.037656904
1884	18	53033007401	5	38	78	205	681	317	5/8/2020	78632	Tier 2	Friday	46.7	spring	no	No	Census Tract 74.01, King County, Washington	70	74.01	1	2.148264984	0.6466877	0.2460568	0.1198738	0.015772871
1885	19	53033007401	15	42	101	170	676	305	5/8/2020	78632	Tier 2	Friday	64.83	spring	yes	No	Census Tract 74.01, King County, Washington	70	74.01	1	2.216393443	0.55737705	0.3311475	0.1377049	0.049180328
1886	20	53033007401	76	98	152	258	1305	424	5/8/2020	78632	Tier 2	Friday	51.8	spring	yes	No	Census Tract 74.01, King County, Washington	70	74.01	1	3.077830189	0.60849057	0.3584906	0.2311321	0.179245283
1887	21	53033007401	40	76	147	241	991	406	5/8/2020	78632	Tier 2	Friday	64.08	spring	yes	No	Census Tract 74.01, King County, Washington	70	74.01	1	2.4408867	0.59359606	0.362069	0.1871921	0.098522168
1888	22	53033007401	2	24	66	134	508	258	5/8/2020	78632	Tier 2	Sunday	70.04	spring	yes	Yes	Census Tract 74.01, King County, Washington	70	74.01	1	1.968992248	0.51937984	0.255814	0.0930233	0.007751938
1889	23	53033007401	27	41	82	137	612	265	5/8/2020	78632	Tier 2	Friday	66.13	summer	yes	No	Census Tract 74.01, King County, Washington	70	74.01	1	2.309433962	0.51698113	0.309434	0.154717	0.101886793
1890	24	53033007401	17	49	96	167	602	282	5/8/2020	78632	Tier 2	Friday	59.62	summer	yes	No	Census Tract 74.01, King County, Washington	70	74.01	1	2.134751773	0.59219858	0.3404255	0.1737589	0.060283688
1891	25	53033007401	9	39	86	209	789	313	5/8/2020	78632	Tier 2	Friday	61.49	summer	yes	No	Census Tract 74.01, King County, Washington	70	74.01	1	2.520766773	0.66773163	0.2747604	0.1246006	0.028753994
1892	26	53033007401	6	12	50	121	468	234	5/8/2020	78632	Tier 2	Friday	54.69	fall	yes	No	Census Tract 74.01, King County, Washington	70	74.01	1	2	0.51709402	0.2136752	0.0512821	0.025641026
1893	27	53033007401	6	34	93	154	648	270	5/8/2020	78632	Tier 2	Friday	38.63	fall	yes	No	Census Tract 74.01, King County, Washington	70	74.01	1	2.4	0.57037037	0.3444444	0.1259259	0.022222222
1894	28	53033007401	18	32	72	119	543	272	5/8/2020	78632	Tier 2	Friday	43.42	winter	yes	No	Census Tract 74.01, King County, Washington	70	74.01	1	1.996323529	0.4375	0.2647059	0.1176471	0.066176471
1895	29	53033007401	16	39	108	238	834	299	5/8/2020	78632	Tier 2	Friday	44.83	winter	yes	No	Census Tract 74.01, King County, Washington	70	74.01	1	2.789297659	0.79598662	0.361204	0.1304348	0.053511706
1896	30	53033007401	4	20	54	152	569	294	5/8/2020	78632	Tier 2	Wednesday	46	winter	yes	No	Census Tract 74.01, King County, Washington	70	74.01	1	1.93537415	0.5170068	0.1836735	0.0680272	0.013605442
1897	31	53033007401	26	43	88	200	750	378	5/8/2020	78632	Tier 2	Friday	51.34	spring	yes	No	Census Tract 74.01, King County, Washington	70	74.01	1	1.984126984	0.52910053	0.2328042	0.1137566	0.068783069
1898	32	53033007401	49	75	133	230	1024	418	5/8/2020	78632	Tier 2	Friday	64.06	summer	yes	No	Census Tract 74.01, King County, Washington	70	74.01	1	2.449760766	0.55023923	0.3181818	0.1794258	0.11722488
1899	33	53033007401	10	20	39	87	289	112	5/8/2020	78632	Tier 2	Friday	40.83	fall	yes	No	Census Tract 74.01, King County, Washington	70	74.01	1	2.580357143	0.77678571	0.3482143	0.1785714	0.089285714
1900	34	53033007401	26	41	83	144	661	306	5/8/2020	78632	Tier 2	Friday	50.63	winter	yes	No	Census Tract 74.01, King County, Washington	70	74.01	1	2.160130719	0.47058824	0.2712418	0.1339869	0.08496732
1901	35	53033007401	13	42	107	195	709	273	5/8/2020	78632	Tier 2	Friday	66.79	spring	yes	No	Census Tract 74.01, King County, Washington	70	74.01	1	2.597069597	0.71428571	0.3919414	0.1538462	0.047619048
1902	36	53033007401	15	34	77	171	724	355	5/8/2020	78632	Tier 2	Friday	61.83	summer	yes	No	Census Tract 74.01, King County, Washington	70	74.01	1	2.03943662	0.48169014	0.2169014	0.0957746	0.042253521
1903	37	53033007401	15	37	75	147	568	240	5/8/2020	78632	Tier 2	Sunday	64.54	summer	yes	Yes	Census Tract 74.01, King County, Washington	70	74.01	1	2.366666667	0.6125	0.3125	0.1541667	0.0625
1904	2	53033007402	3	16	48	82	380	250	5/8/2020	53312	Tier 2	Friday	67.04	spring	no	No	Census Tract 74.02, King County, Washington	67.3	74.02	1	1.52	0.328	0.192	0.064	0.012
1905	3	53033007402	2	8	28	85	332	283	5/8/2020	53312	Tier 2	Sunday	76.8	spring	no	Yes	Census Tract 74.02, King County, Washington	67.3	74.02	1	1.173144876	0.30035336	0.0989399	0.0282686	0.007067138
1906	4	53033007402	20	59	140	239	809	265	5/8/2020	53312	Tier 2	Friday	67.79	spring	no	No	Census Tract 74.02, King County, Washington	67.3	74.02	1	3.052830189	0.90188679	0.5283019	0.2226415	0.075471698
1907	5	53033007402	7	31	70	168	548	283	5/8/2020	53312	Tier 2	Thursday	64.52	spring	no	No	Census Tract 74.02, King County, Washington	67.3	74.02	1	1.93639576	0.59363958	0.2473498	0.1095406	0.024734982
1908	6	53033007402	102	165	165	287	1382	214	5/8/2020	53312	Tier 2	Friday	68.88	summer	no	No	Census Tract 74.02, King County, Washington	67.3	74.02	1	6.457943925	1.3411215	0.771028	0.771028	0.476635514
1909	7	53033007402	76	125	185	281	1155	239	5/8/2020	53312	Tier 2	Friday	61.72	summer	no	No	Census Tract 74.02, King County, Washington	67.3	74.02	1	4.832635983	1.17573222	0.7740586	0.5230126	0.317991632
1910	8	53033007402	17	40	73	159	585	231	5/8/2020	53312	Tier 2	Sunday	73.42	summer	no	Yes	Census Tract 74.02, King County, Washington	67.3	74.02	1	2.532467532	0.68831169	0.3160173	0.1731602	0.073593074
1911	9	53033007402	6	23	67	136	477	189	5/8/2020	53312	Tier 2	Friday	68.75	summer	no	No	Census Tract 74.02, King County, Washington	67.3	74.02	1	2.523809524	0.71957672	0.3544974	0.1216931	0.031746032
1912	10	53033007402	43	59	96	166	673	256	5/8/2020	53312	Tier 2	Wednesday	58.75	fall	no	No	Census Tract 74.02, King County, Washington	67.3	74.02	1	2.62890625	0.6484375	0.375	0.2304688	0.16796875
1913	12	53033007402	0	0	3	45	207	216	5/8/2020	53312	Tier 2	Saturday	47.21	fall	no	Yes	Census Tract 74.02, King County, Washington	67.3	74.02	1	0.958333333	0.20833333	0.0138889	0	0
1914	13	53033007402	27	45	93	200	735	349	5/8/2020	53312	Tier 2	Friday	44.92	fall	no	No	Census Tract 74.02, King County, Washington	67.3	74.02	1	2.106017192	0.5730659	0.2664756	0.1289398	0.077363897
1915	14	53033007402	3	10	27	69	314	308	5/8/2020	53312	Tier 2	Wednesday	44.87	winter	no	No	Census Tract 74.02, King County, Washington	67.3	74.02	1	1.019480519	0.22402597	0.0876623	0.0324675	0.00974026
1916	15	53033007402	1	16	53	137	465	249	5/8/2020	53312	Tier 2	Tuesday	39.28	winter	no	No	Census Tract 74.02, King County, Washington	67.3	74.02	1	1.86746988	0.5502008	0.2128514	0.064257	0.004016064
1917	16	53033007402	1	29	64	112	454	210	5/8/2020	53312	Tier 2	Wednesday	37.65	winter	no	No	Census Tract 74.02, King County, Washington	67.3	74.02	1	2.161904762	0.53333333	0.3047619	0.1380952	0.004761905
1918	17	53033007402	3	13	33	93	342	238	5/8/2020	53312	Tier 2	Wednesday	46.75	winter	no	No	Census Tract 74.02, King County, Washington	67.3	74.02	1	1.43697479	0.3907563	0.1386555	0.0546218	0.012605042
1919	18	53033007402	9	23	62	161	565	252	5/8/2020	53312	Tier 2	Friday	46.7	spring	no	No	Census Tract 74.02, King County, Washington	67.3	74.02	1	2.242063492	0.63888889	0.2460317	0.0912698	0.035714286
1920	19	53033007402	5	34	89	178	632	277	5/8/2020	53312	Tier 2	Friday	64.83	spring	yes	No	Census Tract 74.02, King County, Washington	67.3	74.02	1	2.281588448	0.64259928	0.3212996	0.1227437	0.018050542
1921	20	53033007402	99	138	179	278	1553	405	5/8/2020	53312	Tier 2	Friday	51.8	spring	yes	No	Census Tract 74.02, King County, Washington	67.3	74.02	1	3.834567901	0.68641975	0.4419753	0.3407407	0.244444444
1922	21	53033007402	10	31	65	152	575	271	5/8/2020	53312	Tier 2	Friday	64.08	spring	yes	No	Census Tract 74.02, King County, Washington	67.3	74.02	1	2.121771218	0.56088561	0.2398524	0.1143911	0.036900369
1923	22	53033007402	18	47	87	175	625	195	5/8/2020	53312	Tier 2	Sunday	70.04	spring	yes	Yes	Census Tract 74.02, King County, Washington	67.3	74.02	1	3.205128205	0.8974359	0.4461538	0.2410256	0.092307692
1924	23	53033007402	29	45	67	133	607	274	5/8/2020	53312	Tier 2	Friday	66.13	summer	yes	No	Census Tract 74.02, King County, Washington	67.3	74.02	1	2.215328467	0.48540146	0.2445255	0.1642336	0.105839416
1925	24	53033007402	25	38	74	163	621	266	5/8/2020	53312	Tier 2	Friday	59.62	summer	yes	No	Census Tract 74.02, King County, Washington	67.3	74.02	1	2.334586466	0.61278195	0.2781955	0.1428571	0.093984962
1926	25	53033007402	20	31	60	109	509	265	5/8/2020	53312	Tier 2	Friday	61.49	summer	yes	No	Census Tract 74.02, King County, Washington	67.3	74.02	1	1.920754717	0.41132075	0.2264151	0.1169811	0.075471698
1927	26	53033007402	17	33	61	126	475	247	5/8/2020	53312	Tier 2	Friday	54.69	fall	yes	No	Census Tract 74.02, King County, Washington	67.3	74.02	1	1.923076923	0.51012146	0.2469636	0.1336032	0.068825911
1928	27	53033007402	48	105	196	276	1054	275	5/8/2020	53312	Tier 2	Friday	38.63	fall	yes	No	Census Tract 74.02, King County, Washington	67.3	74.02	1	3.832727273	1.00363636	0.7127273	0.3818182	0.174545455
1929	28	53033007402	14	46	101	204	777	285	5/8/2020	53312	Tier 2	Friday	43.42	winter	yes	No	Census Tract 74.02, King County, Washington	67.3	74.02	1	2.726315789	0.71578947	0.354386	0.1614035	0.049122807
1930	29	53033007402	29	42	70	120	529	167	5/8/2020	53312	Tier 2	Friday	44.83	winter	yes	No	Census Tract 74.02, King County, Washington	67.3	74.02	1	3.167664671	0.71856287	0.4191617	0.251497	0.173652695
1931	30	53033007402	41	60	103	219	869	245	5/8/2020	53312	Tier 2	Wednesday	46	winter	yes	No	Census Tract 74.02, King County, Washington	67.3	74.02	1	3.546938776	0.89387755	0.4204082	0.244898	0.167346939
1932	31	53033007402	7	46	124	255	791	301	5/8/2020	53312	Tier 2	Friday	51.34	spring	yes	No	Census Tract 74.02, King County, Washington	67.3	74.02	1	2.627906977	0.84717608	0.4119601	0.1528239	0.023255814
1933	32	53033007402	63	80	103	199	916	277	5/8/2020	53312	Tier 2	Friday	64.06	summer	yes	No	Census Tract 74.02, King County, Washington	67.3	74.02	1	3.306859206	0.71841155	0.3718412	0.2888087	0.227436823
1934	33	53033007402	9	16	34	61	241	77	5/8/2020	53312	Tier 2	Friday	40.83	fall	yes	No	Census Tract 74.02, King County, Washington	67.3	74.02	1	3.12987013	0.79220779	0.4415584	0.2077922	0.116883117
1935	34	53033007402	11	38	82	165	631	403	5/8/2020	53312	Tier 2	Friday	50.63	winter	yes	No	Census Tract 74.02, King County, Washington	67.3	74.02	1	1.565756824	0.40942928	0.2034739	0.0942928	0.027295285
1936	35	53033007402	4	12	45	133	497	259	5/8/2020	53312	Tier 2	Friday	66.79	spring	yes	No	Census Tract 74.02, King County, Washington	67.3	74.02	1	1.918918919	0.51351351	0.1737452	0.046332	0.015444015
1937	36	53033007402	64	100	182	328	1200	301	5/8/2020	53312	Tier 2	Friday	61.83	summer	yes	No	Census Tract 74.02, King County, Washington	67.3	74.02	1	3.986710963	1.089701	0.6046512	0.3322259	0.212624585
1938	37	53033007402	6	26	50	136	518	233	5/8/2020	53312	Tier 2	Sunday	64.54	summer	yes	Yes	Census Tract 74.02, King County, Washington	67.3	74.02	1	2.223175966	0.58369099	0.2145923	0.111588	0.025751073
1939	2	53033007500	31	72	189	459	1782	1603	5/8/2020	67860	Tier 2	Friday	67.04	spring	no	No	Census Tract 75, King County, Washington	75.7	75	1	1.111665627	0.28633812	0.1179039	0.0449158	0.01933874
1940	3	53033007500	45	88	209	498	1935	1591	5/8/2020	67860	Tier 2	Sunday	76.8	spring	no	Yes	Census Tract 75, King County, Washington	75.7	75	1	1.216216216	0.31301069	0.1313639	0.0553111	0.028284098
1941	4	53033007500	174	283	454	844	3571	1599	5/8/2020	67860	Tier 2	Friday	67.79	spring	no	No	Census Tract 75, King County, Washington	75.7	75	1	2.233270794	0.52782989	0.2839275	0.1769856	0.108818011
1942	5	53033007500	72	175	437	999	3667	1903	5/8/2020	67860	Tier 2	Thursday	64.52	spring	no	No	Census Tract 75, King County, Washington	75.7	75	1	1.926957436	0.52496059	0.2296374	0.0919601	0.037834997
1943	6	53033007500	304	716	879	1741	6855	2131	5/8/2020	67860	Tier 2	Friday	68.88	summer	no	No	Census Tract 75, King County, Washington	75.7	75	1	3.216799625	0.81698733	0.4124824	0.3359925	0.14265603
1944	7	53033007500	109	245	559	1099	4114	1800	5/8/2020	67860	Tier 2	Friday	61.72	summer	no	No	Census Tract 75, King County, Washington	75.7	75	1	2.285555556	0.61055556	0.3105556	0.1361111	0.060555556
1945	8	53033007500	80	173	329	696	2960	1632	5/8/2020	67860	Tier 2	Sunday	73.42	summer	no	Yes	Census Tract 75, King County, Washington	75.7	75	1	1.81372549	0.42647059	0.2015931	0.1060049	0.049019608
1946	9	53033007500	53	170	422	1010	3802	2114	5/8/2020	67860	Tier 2	Friday	68.75	summer	no	No	Census Tract 75, King County, Washington	75.7	75	1	1.798486282	0.47776727	0.1996216	0.0804163	0.025070956
1947	10	53033007500	122	192	301	557	2779	1789	5/8/2020	67860	Tier 2	Wednesday	58.75	fall	no	No	Census Tract 75, King County, Washington	75.7	75	1	1.553381778	0.31134712	0.1682504	0.1073225	0.068194522
1948	12	53033007500	40	90	212	434	2013	1497	5/8/2020	67860	Tier 2	Saturday	47.21	fall	no	Yes	Census Tract 75, King County, Washington	75.7	75	1	1.344689379	0.28991316	0.1416166	0.0601202	0.026720107
1949	13	53033007500	42	83	151	335	1804	1556	5/8/2020	67860	Tier 2	Friday	44.92	fall	no	No	Census Tract 75, King County, Washington	75.7	75	1	1.159383033	0.21529563	0.0970437	0.0533419	0.026992288
1950	14	53033007500	76	126	213	448	2129	1970	5/8/2020	67860	Tier 2	Wednesday	44.87	winter	no	No	Census Tract 75, King County, Washington	75.7	75	1	1.08071066	0.22741117	0.1081218	0.0639594	0.03857868
1951	15	53033007500	80	139	273	512	2522	1717	5/8/2020	67860	Tier 2	Tuesday	39.28	winter	no	No	Census Tract 75, King County, Washington	75.7	75	1	1.468841002	0.29819453	0.1589983	0.0809552	0.046592895
1952	16	53033007500	45	132	280	557	2577	2158	5/8/2020	67860	Tier 2	Wednesday	37.65	winter	no	No	Census Tract 75, King County, Washington	75.7	75	1	1.19416126	0.25810936	0.1297498	0.0611677	0.020852641
1953	17	53033007500	96	171	342	657	3115	1808	5/8/2020	67860	Tier 2	Wednesday	46.75	winter	no	No	Census Tract 75, King County, Washington	75.7	75	1	1.72289823	0.36338496	0.1891593	0.0945796	0.053097345
1954	18	53033007500	59	125	254	635	2652	1858	5/8/2020	67860	Tier 2	Friday	46.7	spring	no	No	Census Tract 75, King County, Washington	75.7	75	1	1.427341227	0.34176534	0.1367061	0.0672766	0.031754575
1955	19	53033007500	73	164	299	598	2611	1745	5/8/2020	67860	Tier 2	Friday	64.83	spring	yes	No	Census Tract 75, King County, Washington	75.7	75	1	1.496275072	0.34269341	0.1713467	0.0939828	0.041833811
1956	20	53033007500	118	209	398	796	3456	2118	5/8/2020	67860	Tier 2	Friday	51.8	spring	yes	No	Census Tract 75, King County, Washington	75.7	75	1	1.631728045	0.37582625	0.1879131	0.098678	0.055712937
1957	21	53033007500	109	193	356	697	3023	1859	5/8/2020	67860	Tier 2	Friday	64.08	spring	yes	No	Census Tract 75, King County, Washington	75.7	75	1	1.626143088	0.37493276	0.1915008	0.1038193	0.058633674
1958	22	53033007500	88	191	366	656	2860	1837	5/8/2020	67860	Tier 2	Sunday	70.04	spring	yes	Yes	Census Tract 75, King County, Washington	75.7	75	1	1.556886228	0.35710397	0.1992379	0.1039739	0.047904192
1959	23	53033007500	91	167	303	558	2394	1797	5/8/2020	67860	Tier 2	Friday	66.13	summer	yes	No	Census Tract 75, King County, Washington	75.7	75	1	1.332220367	0.31051753	0.1686144	0.0929327	0.050639956
1960	24	53033007500	110	188	350	645	2717	1769	5/8/2020	67860	Tier 2	Friday	59.62	summer	yes	No	Census Tract 75, King County, Washington	75.7	75	1	1.535895986	0.36461278	0.1978519	0.1062747	0.062182024
1961	25	53033007500	114	183	305	602	2556	1677	5/8/2020	67860	Tier 2	Friday	61.49	summer	yes	No	Census Tract 75, King County, Washington	75.7	75	1	1.524150268	0.35897436	0.1818724	0.1091234	0.067978533
1962	26	53033007500	26	92	218	492	2123	1683	5/8/2020	67860	Tier 2	Friday	54.69	fall	yes	No	Census Tract 75, King County, Washington	75.7	75	1	1.261437908	0.29233512	0.1295306	0.0546643	0.015448604
1963	27	53033007500	123	237	465	887	3575	1913	5/8/2020	67860	Tier 2	Friday	38.63	fall	yes	No	Census Tract 75, King County, Washington	75.7	75	1	1.868792473	0.46366963	0.2430737	0.1238892	0.064296916
1964	28	53033007500	38	84	226	545	2271	1940	5/8/2020	67860	Tier 2	Friday	43.42	winter	yes	No	Census Tract 75, King County, Washington	75.7	75	1	1.170618557	0.28092784	0.1164948	0.043299	0.019587629
1965	29	53033007500	114	209	405	858	3482	1927	5/8/2020	67860	Tier 2	Friday	44.83	winter	yes	No	Census Tract 75, King County, Washington	75.7	75	1	1.806953814	0.44525169	0.2101713	0.1084587	0.059159315
1966	30	53033007500	58	123	263	540	2251	1580	5/8/2020	67860	Tier 2	Wednesday	46	winter	yes	No	Census Tract 75, King County, Washington	75.7	75	1	1.424683544	0.34177215	0.1664557	0.0778481	0.036708861
1967	31	53033007500	86	177	316	647	2659	1706	5/8/2020	67860	Tier 2	Friday	51.34	spring	yes	No	Census Tract 75, King County, Washington	75.7	75	1	1.558616647	0.37924971	0.1852286	0.1037515	0.050410317
1968	32	53033007500	195	354	615	1091	4503	2070	5/8/2020	67860	Tier 2	Friday	64.06	summer	yes	No	Census Tract 75, King County, Washington	75.7	75	1	2.175362319	0.52705314	0.2971014	0.1710145	0.094202899
1969	33	53033007500	21	58	123	258	994	608	5/8/2020	67860	Tier 2	Friday	40.83	fall	yes	No	Census Tract 75, King County, Washington	75.7	75	1	1.634868421	0.42434211	0.2023026	0.0953947	0.034539474
1970	34	53033007500	69	146	278	577	2427	1770	5/8/2020	67860	Tier 2	Friday	50.63	winter	yes	No	Census Tract 75, King County, Washington	75.7	75	1	1.371186441	0.3259887	0.1570621	0.0824859	0.038983051
1971	35	53033007500	142	275	509	904	3630	1872	5/8/2020	67860	Tier 2	Friday	66.79	spring	yes	No	Census Tract 75, King County, Washington	75.7	75	1	1.939102564	0.48290598	0.2719017	0.1469017	0.075854701
1972	36	53033007500	193	349	650	1165	4539	2377	5/8/2020	67860	Tier 2	Friday	61.83	summer	yes	No	Census Tract 75, King County, Washington	75.7	75	1	1.909549853	0.49011359	0.2734539	0.1468237	0.081194783
1973	37	53033007500	114	182	370	721	2978	1844	5/8/2020	67860	Tier 2	Sunday	64.54	summer	yes	Yes	Census Tract 75, King County, Washington	75.7	75	1	1.614967462	0.39099783	0.2006508	0.0986985	0.061822126
1974	1	53033007600	0	0	1	7	48	391	5/1/2020	88525	Tier 3	Friday	55.16	spring	no	No	Census Tract 76, King County, Washington	81	76	1	0.122762148	0.01790281	0.0025575	0	0
1975	2	53033007600	0	2	19	87	429	1268	5/1/2020	88525	Tier 3	Friday	67.04	spring	no	No	Census Tract 76, King County, Washington	81	76	1	0.338328076	0.06861199	0.0149842	0.0015773	0
1976	3	53033007600	2	10	24	69	434	1239	5/1/2020	88525	Tier 3	Sunday	76.8	spring	no	Yes	Census Tract 76, King County, Washington	81	76	1	0.350282486	0.05569007	0.0193705	0.008071	0.001614205
1977	4	53033007600	2	20	120	374	1651	1213	5/1/2020	88525	Tier 3	Friday	67.79	spring	no	No	Census Tract 76, King County, Washington	81	76	1	1.361088211	0.30832646	0.0989283	0.016488	0.001648805
1978	5	53033007600	1	20	55	155	660	1197	5/1/2020	88525	Tier 3	Thursday	64.52	spring	no	No	Census Tract 76, King County, Washington	81	76	1	0.551378446	0.12949039	0.0459482	0.0167084	0.000835422
1979	6	53033007600	55	192	224	611	2353	2230	5/1/2020	88525	Tier 3	Friday	68.88	summer	no	No	Census Tract 76, King County, Washington	81	76	1	1.055156951	0.27399103	0.1004484	0.0860987	0.024663677
1980	7	53033007600	35	130	351	680	2556	1457	5/1/2020	88525	Tier 3	Friday	61.72	summer	no	No	Census Tract 76, King County, Washington	81	76	1	1.754289636	0.46671242	0.240906	0.0892244	0.024021963
1981	8	53033007600	0	18	61	259	1375	1413	5/1/2020	88525	Tier 3	Sunday	73.42	summer	no	Yes	Census Tract 76, King County, Washington	81	76	1	0.973106865	0.18329795	0.0431706	0.0127389	0
1982	9	53033007600	10	34	101	352	1502	1187	5/1/2020	88525	Tier 3	Friday	68.75	summer	no	No	Census Tract 76, King County, Washington	81	76	1	1.265374895	0.29654591	0.0850885	0.0286436	0.0084246
1983	10	53033007600	21	57	101	244	994	1330	5/1/2020	88525	Tier 3	Wednesday	58.75	fall	no	No	Census Tract 76, King County, Washington	81	76	1	0.747368421	0.18345865	0.0759398	0.0428571	0.015789474
1984	12	53033007600	28	33	56	184	915	1445	5/1/2020	88525	Tier 3	Saturday	47.21	fall	no	Yes	Census Tract 76, King County, Washington	81	76	1	0.633217993	0.12733564	0.0387543	0.0228374	0.019377163
1985	13	53033007600	18	25	66	206	888	1287	5/1/2020	88525	Tier 3	Friday	44.92	fall	no	No	Census Tract 76, King County, Washington	81	76	1	0.68997669	0.16006216	0.0512821	0.019425	0.013986014
1986	14	53033007600	0	4	38	135	729	1342	5/1/2020	88525	Tier 3	Wednesday	44.87	winter	no	No	Census Tract 76, King County, Washington	81	76	1	0.543219076	0.10059613	0.0283159	0.0029806	0
1987	15	53033007600	0	1	18	118	624	1332	5/1/2020	88525	Tier 3	Tuesday	39.28	winter	no	No	Census Tract 76, King County, Washington	81	76	1	0.468468468	0.08858859	0.0135135	0.0007508	0
1988	16	53033007600	15	32	88	205	963	1442	5/1/2020	88525	Tier 3	Wednesday	37.65	winter	no	No	Census Tract 76, King County, Washington	81	76	1	0.667822469	0.14216366	0.0610264	0.0221914	0.010402219
1989	17	53033007600	0	1	39	126	848	1415	5/1/2020	88525	Tier 3	Wednesday	46.75	winter	no	No	Census Tract 76, King County, Washington	81	76	1	0.599293286	0.08904594	0.0275618	0.0007067	0
1990	18	53033007600	5	8	18	88	553	1303	5/1/2020	88525	Tier 3	Friday	46.7	spring	no	No	Census Tract 76, King County, Washington	81	76	1	0.424405219	0.06753645	0.0138143	0.0061397	0.003837299
1991	19	53033007600	4	17	65	228	1143	1409	5/1/2020	88525	Tier 3	Friday	64.83	spring	yes	No	Census Tract 76, King County, Washington	81	76	1	0.811213627	0.16181689	0.046132	0.0120653	0.002838893
1992	20	53033007600	30	40	73	155	816	1260	5/1/2020	88525	Tier 3	Friday	51.8	spring	yes	No	Census Tract 76, King County, Washington	81	76	1	0.647619048	0.12301587	0.0579365	0.031746	0.023809524
1993	21	53033007600	7	18	51	151	707	1199	5/1/2020	88525	Tier 3	Friday	64.08	spring	yes	No	Census Tract 76, King County, Washington	81	76	1	0.589658048	0.12593828	0.0425354	0.0150125	0.005838199
1994	22	53033007600	34	54	79	165	946	1437	5/1/2020	88525	Tier 3	Sunday	70.04	spring	yes	Yes	Census Tract 76, King County, Washington	81	76	1	0.658315936	0.11482255	0.0549756	0.0375783	0.023660404
1995	23	53033007600	3	17	43	148	807	1392	5/1/2020	88525	Tier 3	Friday	66.13	summer	yes	No	Census Tract 76, King County, Washington	81	76	1	0.579741379	0.10632184	0.0308908	0.0122126	0.002155172
1996	24	53033007600	51	83	153	244	1206	1230	5/1/2020	88525	Tier 3	Friday	59.62	summer	yes	No	Census Tract 76, King County, Washington	81	76	1	0.980487805	0.19837398	0.1243902	0.0674797	0.041463415
1997	25	53033007600	82	102	158	303	1607	1376	5/1/2020	88525	Tier 3	Friday	61.49	summer	yes	No	Census Tract 76, King County, Washington	81	76	1	1.167877907	0.22020349	0.1148256	0.0741279	0.059593023
1998	26	53033007600	39	56	126	343	1588	1337	5/1/2020	88525	Tier 3	Friday	54.69	fall	yes	No	Census Tract 76, King County, Washington	81	76	1	1.187733732	0.2565445	0.0942408	0.0418848	0.029169783
[truncated: 1,172 more rows]
